# Supplementary material for: 3-[(E)-2-Chloro-3,3,3-trifluoro­prop-1-en-1-yl]-N-(2-fluoro­phen­yl)-2,2-dimethyl­cyclo­propane-1-carboxamide
Source: Acta Crystallogr Sect E Struct Rep Online. 2010 Dec 11;67(Pt 1):o60. doi: 10.1107/S1600536810050464 (PMC3050188; doi:10.1107/S1600536810050464)
Supplement: Supplementary file 2 [file e-67-00o60-Isup2.hkl]

# 
# h,k,l, Fc-squared, Fo-squared, sigma(Fo-squared) and status flag 
# 
data_I
_shelx_title ' R100924F1 in Pbca' 
_shelx_refln_list_code          4 
_shelx_F_calc_maximum      171.45 
_exptl_crystal_F_000      1376.00 
_reflns_d_resolution_high  0.7802 
 
loop_ 
 _symmetry_equiv_pos_as_xyz 
 'x, y, z' 
 '-x+1/2, -y, z+1/2' 
 '-x, y+1/2, -z+1/2' 
 'x+1/2, -y+1/2, -z' 
 '-x, -y, -z' 
 'x-1/2, y, -z-1/2' 
 'x, -y-1/2, z-1/2' 
 '-x-1/2, y-1/2, z' 
 
_cell_length_a     9.4604 
_cell_length_b    17.7854 
_cell_length_c    18.8792 
_cell_angle_alpha  90.000 
_cell_angle_beta   90.000 
_cell_angle_gamma  90.000 
 
_shelx_F_squared_multiplier     1.000 
 
loop_ 
 _refln_index_h 
 _refln_index_k 
 _refln_index_l 
 _refln_F_squared_calc 
 _refln_F_squared_meas 
 _refln_F_squared_sigma 
 _refln_observed_status 
   4   0   0    18961.72    22820.10    225.85 o 
   6   0   0     3981.65     4121.50     51.17 o 
   8   0   0     5833.50     6248.89    194.64 o 
  10   0   0      370.88      391.12     26.64 o 
  12   0   0       33.64       24.79     14.79 o 
   2   1   0        0.02        2.94      1.12 o 
   4   1   0    13541.75    12624.63    131.59 o 
   6   1   0        0.07       15.61      5.33 o 
   8   1   0        9.40       10.54      4.67 o 
  10   1   0     1175.96     1176.47     37.92 o 
  12   1   0       22.37       37.76     14.11 o 
   0   2   0     2707.52     2232.72     53.25 o 
   2   2   0    29396.18    35635.49    100.96 o 
   4   2   0     6136.20     5782.16    112.15 o 
   6   2   0        9.05       23.03      5.56 o 
   8   2   0       15.12        6.52      6.01 o 
  10   2   0      290.95      342.16     18.62 o 
  12   2   0      606.27      692.47     60.81 o 
   2   3   0     5908.61     5597.56     28.52 o 
   4   3   0     7973.40     7197.50     62.37 o 
   6   3   0       65.67       85.81      9.72 o 
   8   3   0      205.72      175.90     24.91 o 
  10   3   0       67.44       43.65     10.00 o 
  12   3   0        6.95       34.00     36.36 o 
   0   4   0       58.11       92.62     19.43 o 
   2   4   0    25560.12    27539.85    185.75 o 
   4   4   0     1273.74     1232.28     15.51 o 
   6   4   0     1815.11     1916.51     26.83 o 
   8   4   0     1370.96     1411.56     31.16 o 
  10   4   0      274.03      245.39     44.96 o 
   2   5   0     1395.92     1043.67     32.68 o 
   4   5   0     7630.94     7532.72     93.71 o 
   6   5   0     4395.98     4485.35     76.60 o 
   8   5   0      158.48      140.02     24.42 o 
  10   5   0       44.30       31.01      7.36 o 
   0   6   0     5474.59     5183.38     46.05 o 
   2   6   0     1057.60     1136.07     15.63 o 
   4   6   0       79.41       68.15      5.34 o 
   6   6   0     3235.76     3357.52     44.34 o 
   8   6   0      127.53      146.97     24.85 o 
  10   6   0      468.84      487.23     30.86 o 
   2   7   0    11599.26    11481.75    127.05 o 
   4   7   0    17023.45    18208.45    112.31 o 
   6   7   0     1213.71     1207.35     18.74 o 
   8   7   0     1212.63     1192.45     28.39 o 
  10   7   0      204.42      261.97     50.52 o 
   0   8   0    16047.20    15667.92    356.79 o 
   2   8   0     3644.33     3463.90     92.93 o 
   4   8   0        0.29       -5.94      5.94 o 
   6   8   0      354.70      313.65      9.03 o 
   8   8   0      828.04      819.49     20.69 o 
  10   8   0       18.87       42.05     16.79 o 
   2   9   0        2.39        5.97      5.26 o 
   4   9   0     2042.61     2413.92     36.31 o 
   6   9   0     1234.88     1201.43     17.18 o 
   8   9   0        1.00       -1.77      6.49 o 
  10   9   0       15.22       18.16      8.71 o 
   0  10   0      240.95      226.05     20.43 o 
   2  10   0     1174.92     1072.34     29.80 o 
   4  10   0       64.47       74.61     11.26 o 
   6  10   0      178.26      155.35      9.49 o 
   8  10   0        2.24        5.27      6.61 o 
  10  10   0       79.28       70.60     27.67 o 
   2  11   0    12067.70    11963.33     99.68 o 
   4  11   0     1521.61     1831.83     34.76 o 
   6  11   0     4532.10     5308.75     69.88 o 
   8  11   0     2098.83     2488.68     33.82 o 
  10  11   0      169.62      162.45     38.17 o 
   0  12   0     1678.42     1670.21     53.83 o 
   2  12   0     3372.15     3509.00     66.59 o 
   4  12   0      137.81       98.79     17.09 o 
   6  12   0      145.26       80.91     14.41 o 
   8  12   0        4.84        4.72     10.35 o 
  10  12   0      156.54      127.97     46.68 o 
   2  13   0       97.49       84.53     16.75 o 
   4  13   0     3443.72     3945.79     73.74 o 
   6  13   0       10.75       13.03      7.29 o 
   8  13   0       11.90       31.96     12.75 o 
   0  14   0     9145.97    10381.71    590.30 o 
   2  14   0       28.34       44.49      8.63 o 
   4  14   0       11.67       -1.91      6.56 o 
   6  14   0      135.16      128.49     18.61 o 
   8  14   0       14.76        6.84     10.67 o 
   2  15   0      182.50      217.27     28.57 o 
   4  15   0        1.76        3.01      7.19 o 
   6  15   0        8.33        1.82      9.41 o 
   8  15   0       32.44       33.11     11.69 o 
   0  16   0       56.30       61.15     18.05 o 
   2  16   0     1315.12     1443.20     33.39 o 
   4  16   0      679.71      666.96     30.98 o 
   6  16   0       21.61       26.17     11.32 o 
   8  16   0      428.50      556.46     72.00 o 
   2  17   0     1183.53     1318.68     29.16 o 
   4  17   0        1.21       12.76      8.04 o 
   6  17   0       61.03       78.09     20.36 o 
   8  17   0       17.70        7.59     12.92 o 
   0  18   0      192.10      200.05     45.84 o 
   2  18   0      311.84      361.74     17.36 o 
   4  18   0       76.43       86.73     17.35 o 
   6  18   0      438.91      448.43     29.98 o 
   2  19   0        8.96        2.76      6.24 o 
   4  19   0       79.94       62.58     19.41 o 
   6  19   0        3.58       14.19      7.54 o 
   0  20   0     1243.63     1601.41     42.07 o 
   2  20   0       78.46       71.33     15.06 o 
   4  20   0        0.99        5.07     12.97 o 
   2  21   0      255.07      228.34     55.42 o 
   4  21   0        1.90        4.15     10.50 o 
   0  22   0      953.87     1110.53     56.04 o 
   2  22   0        7.61       18.31     11.54 o 
   1   1   1     2699.71     2224.50     17.94 o 
   2   1   1     2734.35     2500.46     23.15 o 
   3   1   1    15268.79    15055.90     74.27 o 
   4   1   1    10271.94     9560.45     54.42 o 
   5   1   1     1217.39     1386.11     12.51 o 
   6   1   1     4879.56     5099.31    105.32 o 
   7   1   1       90.85       81.96      9.38 o 
   8   1   1       32.08       22.43      4.94 o 
   9   1   1        6.88        3.42      4.30 o 
  10   1   1       21.41       10.98      4.90 o 
  11   1   1      191.19      151.96     27.17 o 
  12   1   1        2.27        1.23     12.79 o 
   0   2   1      106.63      101.19      2.91 o 
   1   2   1    14356.83    15771.40     94.09 o 
   2   2   1       69.94       63.93      3.07 o 
   3   2   1     1614.12     1533.26     11.13 o 
   4   2   1      413.77      408.01      4.43 o 
   5   2   1     4224.79     4410.08     59.99 o 
   6   2   1       47.54       72.64      7.21 o 
   7   2   1     2108.09     2171.21     28.12 o 
   8   2   1       97.98       82.61     11.30 o 
   9   2   1      288.70      263.76     10.26 o 
  10   2   1      343.07      369.37     22.31 o 
  11   2   1       21.69       32.01      9.17 o 
  12   2   1      112.47       64.71     15.31 o 
   1   3   1       29.61       37.85      3.20 o 
   2   3   1     6176.43     5338.20     38.89 o 
   3   3   1     1608.59     1624.09     12.85 o 
   4   3   1      787.67      721.99      7.49 o 
   5   3   1     2333.42     2344.66     20.35 o 
   6   3   1      603.66      646.31      9.56 o 
   7   3   1      237.73      223.08      9.98 o 
   8   3   1      838.75      944.37     15.68 o 
   9   3   1      227.08      265.21     10.12 o 
  10   3   1      255.35      284.88     16.10 o 
  11   3   1       61.66       52.06     17.22 o 
   0   4   1    22846.24    26082.39    428.77 o 
   1   4   1    27662.32    34266.13    407.64 o 
   2   4   1     6133.39     5086.04     28.85 o 
   3   4   1     6821.36     5957.37     45.84 o 
   4   4   1      449.37      399.04      4.67 o 
   5   4   1      581.71      570.32      6.95 o 
   6   4   1        4.54        1.56      2.53 o 
   7   4   1        0.15        5.85      3.28 o 
   8   4   1      121.53      112.31     10.53 o 
   9   4   1      317.58      318.88     11.20 o 
  10   4   1        0.03        8.08      5.60 o 
  11   4   1      204.51      152.33     23.31 o 
   1   5   1       33.06       43.37      5.42 o 
   2   5   1     5604.31     4864.47     62.04 o 
   3   5   1     7038.01     6459.25     47.62 o 
   4   5   1      401.62      463.72      4.37 o 
   5   5   1        4.38        7.70      2.11 o 
   6   5   1       39.55       32.67      3.82 o 
   7   5   1       18.80       17.77      3.75 o 
   8   5   1      420.92      414.91     10.15 o 
   9   5   1       13.98       16.47      5.31 o 
  10   5   1        9.58       15.72      7.82 o 
  11   5   1       43.67       53.22     10.33 o 
   0   6   1     1393.72     1312.05     19.84 o 
   1   6   1     2807.63     2634.20     49.78 o 
   2   6   1     3831.37     3604.22     37.66 o 
   3   6   1        1.85       -0.19      2.54 o 
   4   6   1      295.55      292.33      3.85 o 
   5   6   1      605.86      618.82      7.32 o 
   6   6   1     1247.00     1134.43     13.47 o 
   7   6   1      476.01      406.20      8.72 o 
   8   6   1       20.43       13.68      4.88 o 
   9   6   1        1.76        8.54      4.47 o 
  10   6   1       48.01       50.60      8.55 o 
  11   6   1       45.95       42.54     10.10 o 
   1   7   1     3516.53     3191.82     61.78 o 
   2   7   1     8992.27     8434.20     84.91 o 
   3   7   1      394.45      345.31      4.53 o 
   4   7   1      102.13      129.81      6.48 o 
   5   7   1       19.08       18.64      2.64 o 
   6   7   1      642.88      649.57      6.62 o 
   7   7   1       29.46       17.32      3.43 o 
   8   7   1      133.37      167.05     14.01 o 
   9   7   1        0.17       10.64      4.47 o 
  10   7   1      240.74      241.69     33.62 o 
  11   7   1        0.70       -8.94      9.97 o 
   0   8   1      200.85      245.06     10.78 o 
   1   8   1     1654.43     1543.90     18.18 o 
   2   8   1      186.34      170.46     12.03 o 
   3   8   1     2095.68     2163.78     22.23 o 
   4   8   1     1621.81     1493.31     15.84 o 
   5   8   1      622.77      668.45     11.90 o 
   6   8   1     1270.83     1297.81     15.18 o 
   7   8   1     1455.60     1630.57     18.60 o 
   8   8   1     1436.03     1475.83     20.41 o 
   9   8   1        6.18        7.12      5.08 o 
  10   8   1      394.47      475.00     19.88 o 
  11   8   1        1.92       -0.70      7.24 o 
   1   9   1      631.56      636.71     11.11 o 
   2   9   1      134.70      143.91      8.43 o 
   3   9   1     2244.77     2330.90     20.93 o 
   4   9   1      113.61       96.63      8.61 o 
   5   9   1      793.86      777.58      8.71 o 
   6   9   1      306.64      298.43      8.44 o 
   7   9   1       73.79       67.43      9.77 o 
   8   9   1      365.07      387.08      9.77 o 
   9   9   1      135.36      164.80     21.70 o 
  10   9   1        1.49        5.76      7.77 o 
  11   9   1      239.06      211.98     43.44 o 
   0  10   1     1113.06     1041.20     25.09 o 
   1  10   1     1884.20     2023.84     32.30 o 
   2  10   1     4930.62     4868.50     84.36 o 
   3  10   1      109.20      123.89     15.22 o 
   4  10   1     2766.61     2768.74     32.55 o 
   5  10   1      353.65      328.20      7.73 o 
   6  10   1      540.66      538.45     11.39 o 
   7  10   1      298.83      307.93      9.01 o 
   8  10   1        4.39        1.35      6.48 o 
   9  10   1        0.19       16.51      8.29 o 
  10  10   1       94.47       66.22     16.85 o 
   1  11   1        0.95       -8.10      8.10 o 
   2  11   1      117.99       95.60     17.56 o 
   3  11   1       33.25       50.17      6.41 o 
   4  11   1       93.97       93.94     11.11 o 
   5  11   1      463.08      467.45      8.99 o 
   6  11   1        2.67        6.35      4.00 o 
   7  11   1      178.39      158.35     15.85 o 
   8  11   1       67.72       60.76     11.35 o 
   9  11   1       21.26       25.55      7.82 o 
  10  11   1        0.35        7.90      5.92 o 
   0  12   1      275.98      263.03     16.14 o 
   1  12   1     1373.20     1411.44     25.47 o 
   2  12   1      650.28      679.09     12.70 o 
   3  12   1      473.70      486.91     10.50 o 
   4  12   1      307.10      310.30     12.24 o 
   5  12   1      317.24      338.06     10.33 o 
   6  12   1      707.44      723.27     10.58 o 
   7  12   1        2.19        5.80      4.80 o 
   8  12   1      210.41      212.52     27.97 o 
   9  12   1        0.85       10.26      7.95 o 
  10  12   1        0.11       10.07      6.97 o 
   1  13   1       90.95      104.40     10.75 o 
   2  13   1        8.02        9.58      3.54 o 
   3  13   1       46.25       47.22      6.66 o 
   4  13   1      325.07      351.94     16.11 o 
   5  13   1      523.70      516.21     16.67 o 
   6  13   1       44.79       31.86      5.35 o 
   7  13   1      179.75      175.67     19.10 o 
   8  13   1      310.01      281.22     36.53 o 
   9  13   1       38.47       29.80      8.38 o 
   0  14   1     1347.52     1502.54     38.69 o 
   1  14   1       69.62       70.32      9.02 o 
   2  14   1       54.56       41.40      6.60 o 
   3  14   1      188.03      234.69     16.91 o 
   4  14   1      104.47      103.96     11.07 o 
   5  14   1      137.46      157.47     13.80 o 
   6  14   1      311.09      309.92     29.70 o 
   7  14   1      130.82      132.26     20.32 o 
   8  14   1      496.78      559.18     20.28 o 
   9  14   1        4.45       -1.64      7.84 o 
   1  15   1      219.83      219.05     23.14 o 
   2  15   1     1483.26     1624.33     40.29 o 
   3  15   1      603.76      599.09     14.72 o 
   4  15   1      112.02      118.43     11.08 o 
   5  15   1       37.82       36.12      6.36 o 
   6  15   1       54.07       60.22      9.47 o 
   7  15   1        2.21       -0.46      7.61 o 
   8  15   1      250.99      245.92     30.30 o 
   9  15   1       15.95       22.15      9.79 o 
   0  16   1       28.43       34.37      8.51 o 
   1  16   1       13.85       23.88      6.92 o 
   2  16   1      101.25      109.64     11.31 o 
   3  16   1       15.80        9.14      3.66 o 
   4  16   1        1.78        4.34      4.42 o 
   5  16   1      121.93      109.94     14.13 o 
   6  16   1      155.42      170.07     21.52 o 
   7  16   1        2.15       12.07      9.36 o 
   8  16   1       43.77       43.35     10.67 o 
   1  17   1       18.17       17.80      5.87 o 
   2  17   1      351.86      371.96     12.21 o 
   3  17   1      151.10      152.82     18.72 o 
   4  17   1       35.53       38.88      6.40 o 
   5  17   1        3.32        1.15      6.93 o 
   6  17   1        0.00        6.25      4.95 o 
   7  17   1        0.90       14.19      6.75 o 
   8  17   1      172.06      166.77     30.69 o 
   0  18   1        1.14       -2.01      9.91 o 
   1  18   1       18.58       17.60      4.44 o 
   2  18   1        1.65       11.44      5.43 o 
   3  18   1       10.56       11.77      4.51 o 
   4  18   1       67.07       65.49     10.61 o 
   5  18   1       19.04       14.73      6.72 o 
   6  18   1       10.94       16.92      6.52 o 
   7  18   1      148.11      154.01     27.63 o 
   1  19   1      261.87      253.94     30.69 o 
   2  19   1      150.98      136.14     19.48 o 
   3  19   1      126.42      129.26     16.24 o 
   4  19   1        8.77       21.83      8.50 o 
   5  19   1       26.80       24.15      7.71 o 
   6  19   1       12.22       15.25      5.66 o 
   0  20   1       42.38       38.29     13.28 o 
   1  20   1        0.93        5.89      5.64 o 
   2  20   1      153.47      136.89     20.64 o 
   3  20   1        4.98        6.81      6.61 o 
   4  20   1       16.05       22.77      7.88 o 
   5  20   1       61.97       51.30     10.22 o 
   1  21   1      241.54      175.60     29.06 o 
   2  21   1       87.90       63.15     13.68 o 
   3  21   1       89.45       85.61     18.97 o 
   4  21   1      163.44      142.47     26.23 o 
   0  22   1        4.40       10.39     11.44 o 
   1  22   1       40.05       35.02      7.72 o 
   2  22   1       46.91       42.11     10.50 o 
   3  22   1        2.79       -1.59      9.26 o 
   1   0   2    16030.88    18984.47     95.33 o 
   2   0   2       88.34       65.84      4.85 o 
   3   0   2    18326.35    17665.30    147.85 o 
   4   0   2      829.31      970.35     11.42 o 
   5   0   2       65.99       53.56      7.24 o 
   6   0   2     3884.58     4220.48     35.11 o 
   7   0   2     1313.76     1200.49     22.28 o 
   8   0   2       77.27       72.01     15.77 o 
   9   0   2      363.94      360.76     20.44 o 
  10   0   2       60.29       67.80     15.46 o 
  11   0   2       12.55       12.46     11.88 o 
  12   0   2       45.06       27.61     18.48 o 
   1   1   2     1299.66     1110.15     15.16 o 
   2   1   2     5358.22     4904.97     24.54 o 
   3   1   2     5293.08     4663.40     49.70 o 
   4   1   2     2764.27     2981.69     33.00 o 
   5   1   2     4110.66     4332.41     69.21 o 
   6   1   2      120.88      167.90      5.93 o 
   7   1   2       12.09        4.67      3.03 o 
   8   1   2      255.46      262.49     10.39 o 
   9   1   2      520.13      460.85     12.38 o 
  10   1   2      847.06      866.99     17.36 o 
  11   1   2       30.67       23.12      8.63 o 
  12   1   2       17.26        6.41     16.73 o 
   0   2   2     1597.18     1269.69     13.16 o 
   1   2   2      158.30      116.86      2.98 o 
   2   2   2     2082.12     1872.01     21.38 o 
   3   2   2     1683.85     1559.88     14.40 o 
   4   2   2      646.93      661.98      6.40 o 
   5   2   2      373.01      307.46      4.53 o 
   6   2   2       74.75       75.80      5.11 o 
   7   2   2      540.58      529.73     11.62 o 
   8   2   2      150.26      112.51     13.76 o 
   9   2   2       12.18       10.73      4.72 o 
  10   2   2       19.73        8.96      6.95 o 
  11   2   2      127.46      173.42     28.98 o 
  12   2   2        1.67        4.81     12.25 o 
   2   3   2      424.36      394.15      4.53 o 
   3   3   2     6519.80     6045.33     49.06 o 
   4   3   2      107.35      102.08      3.51 o 
   5   3   2     1099.64     1180.67     11.59 o 
   6   3   2      491.04      508.11      7.96 o 
   7   3   2     1945.58     1975.13     21.59 o 
   8   3   2      113.99       98.53     12.85 o 
   9   3   2      242.69      268.33     11.89 o 
  10   3   2       23.95       21.45      6.20 o 
  11   3   2       18.99       15.71      7.25 o 
   0   4   2       12.63       22.40      4.83 o 
   1   4   2     5217.97     4710.44     43.13 o 
   2   4   2      539.89      535.81      6.42 o 
   3   4   2      162.77      189.41      2.88 o 
   4   4   2      904.81      883.64      7.68 o 
   5   4   2     5186.92     4812.88     57.85 o 
   6   4   2        4.38        6.59      3.09 o 
   7   4   2      281.30      298.06      7.34 o 
   8   4   2        0.02        3.69      4.28 o 
   9   4   2      128.62       98.69     13.34 o 
  10   4   2       85.03      106.98     15.25 o 
  11   4   2      285.78      336.20     36.45 o 
   1   5   2     7859.33     7377.01     36.06 o 
   2   5   2      254.91      199.15      4.95 o 
   3   5   2      237.09      356.56      3.53 o 
   4   5   2     1289.80     1377.09     12.82 o 
   5   5   2        8.13        3.48      2.28 o 
   6   5   2       93.05       92.12      5.49 o 
   7   5   2      736.72      867.80     11.12 o 
   8   5   2       56.17       49.78      6.88 o 
   9   5   2        0.83        4.86      5.00 o 
  10   5   2        8.75       17.10      5.26 o 
  11   5   2       13.98       15.20      8.98 o 
   0   6   2      698.32      669.11      8.64 o 
   1   6   2    11818.64    11267.30     80.19 o 
   2   6   2       70.98       68.40      4.34 o 
   3   6   2     5650.09     5383.96     72.04 o 
   4   6   2       75.27       78.73      3.80 o 
   5   6   2       32.02       23.17      2.96 o 
   6   6   2      513.01      525.24     10.60 o 
   7   6   2     5434.67     5626.94     78.60 o 
   8   6   2       80.95       79.62      9.62 o 
   9   6   2        0.10        8.90      4.14 o 
  10   6   2      117.41       98.13     14.60 o 
  11   6   2      119.52      137.70     22.21 o 
   1   7   2       48.00       43.09      5.29 o 
   2   7   2     4352.48     4300.71     66.40 o 
   3   7   2     5061.75     4674.78     51.56 o 
   4   7   2       27.36       31.52      3.43 o 
   5   7   2      367.38      357.11      5.50 o 
   6   7   2       69.58       91.71      5.97 o 
   7   7   2      689.09      681.05     11.54 o 
   8   7   2       95.12       94.43     12.94 o 
   9   7   2      288.03      304.91     13.79 o 
  10   7   2       40.25       36.85      7.82 o 
  11   7   2      355.14      407.03     29.65 o 
   0   8   2      591.77      654.17     16.10 o 
   1   8   2     1963.44     2034.40     25.12 o 
   2   8   2      859.61      893.98     12.11 o 
   3   8   2    11016.39    11765.62    131.98 o 
   4   8   2      127.81      103.75      4.81 o 
   5   8   2     6720.83     7034.11    112.81 o 
   6   8   2     1127.61     1173.36     12.94 o 
   7   8   2     4907.77     5609.99     48.66 o 
   8   8   2       81.06      108.63     11.13 o 
   9   8   2      299.91      272.30     23.06 o 
  10   8   2       85.37       79.21     17.77 o 
  11   8   2      406.93      536.36     17.09 o 
   1   9   2     1980.66     1849.91     23.14 o 
   2   9   2        0.64       -2.28      4.82 o 
   3   9   2      820.95      796.98     12.25 o 
   4   9   2      359.40      331.40      5.65 o 
   5   9   2       11.98       13.24      3.99 o 
   6   9   2      277.34      281.71      6.36 o 
   7   9   2      187.11      189.26     13.34 o 
   8   9   2        0.28        4.66      4.88 o 
   9   9   2      532.19      570.50     17.72 o 
  10   9   2       12.76        7.51      6.87 o 
  11   9   2        3.80        8.52      7.03 o 
   0  10   2      565.08      598.51     17.85 o 
   1  10   2      574.49      627.71     20.95 o 
   2  10   2      399.99      389.52      9.54 o 
   3  10   2      476.58      427.03      7.46 o 
   4  10   2      245.94      296.45      7.82 o 
   5  10   2      132.80      125.42     10.78 o 
   6  10   2      255.90      294.75      9.52 o 
   7  10   2       84.40       70.14      9.66 o 
   8  10   2      596.30      645.49     13.85 o 
   9  10   2       29.41       17.26      7.08 o 
  10  10   2        0.21       -2.59      8.93 o 
   1  11   2     2715.81     2712.64     40.56 o 
   2  11   2      380.23      363.80      9.49 o 
   3  11   2      638.28      527.52     10.79 o 
   4  11   2      223.00      234.96      9.15 o 
   5  11   2      177.38      203.66      7.15 o 
   6  11   2      273.20      276.35      7.88 o 
   7  11   2      506.05      545.23     14.31 o 
   8  11   2      105.62      111.94     14.40 o 
   9  11   2      132.06      107.59     17.73 o 
  10  11   2        3.13       10.74      7.00 o 
   0  12   2        2.24       -3.58     11.61 o 
   1  12   2        7.50        7.99      3.80 o 
   2  12   2      153.38      141.03     17.24 o 
   3  12   2      227.15      241.42     13.78 o 
   4  12   2     1071.79     1138.98     15.88 o 
   5  12   2      384.93      349.33     10.07 o 
   6  12   2      960.34      965.95     18.11 o 
   7  12   2        4.46        6.12      4.53 o 
   8  12   2      263.44      251.55     32.47 o 
   9  12   2        5.63        8.54     12.79 o 
  10  12   2      128.05      112.96     22.86 o 
   1  13   2      317.74      318.03     10.64 o 
   2  13   2       18.47       13.08      4.84 o 
   3  13   2      802.70      830.94     13.31 o 
   4  13   2      405.68      434.13     10.28 o 
   5  13   2      675.85      619.08     14.60 o 
   6  13   2       99.90      101.47     10.57 o 
   7  13   2       24.15       14.19      7.74 o 
   8  13   2        8.64       12.46      6.86 o 
   9  13   2     1169.46     1537.39     29.25 o 
   0  14   2      200.73      231.04     32.83 o 
   1  14   2     1811.63     1981.12     25.28 o 
   2  14   2        0.83        0.72      4.68 o 
   3  14   2       38.35       22.79      5.57 o 
   4  14   2        1.20        6.50      3.80 o 
   5  14   2      604.49      670.18     13.30 o 
   6  14   2       25.10       30.46      6.28 o 
   7  14   2       12.02       10.80      6.93 o 
   8  14   2       12.85       12.79      4.94 o 
   9  14   2       37.00       21.62      6.96 o 
   1  15   2       12.51        6.56      5.20 o 
   2  15   2       76.76       94.88     10.97 o 
   3  15   2       27.76       22.98      6.39 o 
   4  15   2       99.12      100.83     12.06 o 
   5  15   2       88.78       53.20      6.99 o 
   6  15   2       35.89       32.36      7.61 o 
   7  15   2        0.20        6.03      6.05 o 
   8  15   2       21.54       16.05      7.12 o 
   9  15   2        8.78       12.31      6.24 o 
   0  16   2       37.07       34.05      9.01 o 
   1  16   2      233.74      239.15     19.35 o 
   2  16   2       46.71       43.83      6.34 o 
   3  16   2      422.69      418.83     13.15 o 
   4  16   2       13.89       14.39      5.68 o 
   5  16   2      358.55      378.30     15.63 o 
   6  16   2       58.49       64.49     11.03 o 
   7  16   2       35.85       27.47      8.85 o 
   8  16   2      172.47      156.85     27.02 o 
   1  17   2      786.19      742.96     19.22 o 
   2  17   2       11.63        8.82      4.31 o 
   3  17   2       15.07        8.55      4.55 o 
   4  17   2      278.46      274.00     14.79 o 
   5  17   2        0.08       -0.12      8.39 o 
   6  17   2       26.90       24.64      7.70 o 
   7  17   2        2.73       11.84      6.29 o 
   8  17   2        2.75        6.45     15.18 o 
   0  18   2      172.83      192.18     32.26 o 
   1  18   2        7.27        5.26      7.50 o 
   2  18   2       14.58       18.15      5.98 o 
   3  18   2       12.36       16.21      5.23 o 
   4  18   2       58.67       56.97      8.99 o 
   5  18   2      715.34      870.14     18.38 o 
   6  18   2        3.10        6.42      6.42 o 
   7  18   2      164.41      173.29     28.67 o 
   1  19   2     1046.21     1132.16     23.82 o 
   2  19   2       12.84       16.54      7.35 o 
   3  19   2      426.54      472.88     25.96 o 
   4  19   2        0.26        9.40      6.37 o 
   5  19   2        4.74        6.74      6.08 o 
   6  19   2        3.13        0.22      7.58 o 
   0  20   2        0.27        7.79      8.52 o 
   1  20   2       81.34       76.26     11.09 o 
   2  20   2       73.72       66.37     13.10 o 
   3  20   2        0.02        3.04      7.04 o 
   4  20   2        9.30       19.26      6.30 o 
   5  20   2      142.02      126.11     20.67 o 
   1  21   2        7.03       16.94      5.48 o 
   2  21   2        6.99        6.48      6.72 o 
   3  21   2      128.55      113.26     22.59 o 
   4  21   2       26.38       26.31      7.85 o 
   0  22   2      149.56      107.05     27.84 o 
   1  22   2       24.78       25.71      6.25 o 
   2  22   2       10.27       14.84      8.45 o 
   1   1   3      437.52      405.96      3.62 o 
   2   1   3      583.10      592.39      5.83 o 
   3   1   3    11867.96    10764.88     63.74 o 
   4   1   3     3132.50     3066.16     25.73 o 
   5   1   3     1787.72     1960.55     17.59 o 
   6   1   3     1151.34     1205.59     14.20 o 
   7   1   3      759.52      780.77     10.90 o 
   8   1   3        0.28        4.31      4.94 o 
   9   1   3      351.89      312.26     10.14 o 
  10   1   3      117.03       87.44     13.52 o 
  11   1   3       18.22       15.57      6.57 o 
  12   1   3        1.01        3.95      9.05 o 
   0   2   3     4582.73     3856.37     48.76 o 
   1   2   3    17228.08    18451.69     75.01 o 
   2   2   3      732.36      812.98      6.74 o 
   3   2   3     1538.12     1455.36     15.52 o 
   4   2   3     1306.89     1365.56     11.32 o 
   5   2   3     2171.53     2343.84     21.24 o 
   6   2   3      590.95      585.94      8.41 o 
   7   2   3     1044.80     1140.22     17.42 o 
   8   2   3      380.46      432.28     11.83 o 
   9   2   3      614.18      620.13     11.27 o 
  10   2   3       15.53       22.57      6.90 o 
  11   2   3        6.80       15.53      6.37 o 
   1   3   3       61.47       82.82      2.76 o 
   2   3   3     5896.33     5380.31     45.65 o 
   3   3   3    10651.25    10108.79     74.11 o 
   4   3   3      465.74      468.64      3.83 o 
   5   3   3       24.86       22.81      3.54 o 
   6   3   3       10.71        5.31      2.84 o 
   7   3   3       33.18       26.68      4.04 o 
   8   3   3     1123.40     1195.88     15.83 o 
   9   3   3      299.60      355.62     17.45 o 
  10   3   3      702.56      702.09     15.50 o 
  11   3   3        3.26        5.92     10.35 o 
   0   4   3     7178.76     6853.01     51.89 o 
   1   4   3     9823.16     9531.75     53.50 o 
   2   4   3      545.58      547.23      5.74 o 
   3   4   3      341.37      404.34      3.37 o 
   4   4   3     4860.88     4906.40     59.34 o 
   5   4   3     1406.57     1389.65     16.01 o 
   6   4   3     2241.83     2425.10     28.16 o 
   7   4   3       14.88       10.87      2.72 o 
   8   4   3      255.12      288.46     15.05 o 
   9   4   3       32.53       28.46      6.38 o 
  10   4   3       60.51       53.22      9.85 o 
  11   4   3      313.79      378.99     28.08 o 
   1   5   3     4773.76     4165.67     35.72 o 
   2   5   3     5269.20     4828.84     48.97 o 
   3   5   3       32.47       26.37      2.95 o 
   4   5   3      324.74      431.57      6.68 o 
   5   5   3       78.98       67.68      6.67 o 
   6   5   3        0.21        2.89      2.33 o 
   7   5   3      385.94      397.60      7.70 o 
   8   5   3       33.85       28.36      4.44 o 
   9   5   3       47.68       39.96      7.09 o 
  10   5   3      450.15      500.68     20.67 o 
  11   5   3       15.12       24.06      9.96 o 
   0   6   3     4748.53     4424.90     55.59 o 
   1   6   3     1096.23      994.71      9.32 o 
   2   6   3     1459.42     1533.11     14.58 o 
   3   6   3       45.03       30.70      3.44 o 
   4   6   3        5.11        3.46      2.25 o 
   5   6   3     1717.69     1772.35     23.51 o 
   6   6   3      389.64      368.66      6.97 o 
   7   6   3      969.73     1039.24     12.37 o 
   8   6   3      693.96      729.13     23.08 o 
   9   6   3      430.28      443.76     14.31 o 
  10   6   3        1.59        2.32      7.07 o 
  11   6   3        7.05       10.58     10.00 o 
   1   7   3     4332.71     3763.12     38.14 o 
   2   7   3      301.21      210.60      7.10 o 
   3   7   3      172.34      186.69      7.50 o 
   4   7   3       55.02       40.17      4.93 o 
   5   7   3       51.86       52.71      5.36 o 
   6   7   3      374.05      368.67      5.99 o 
   7   7   3       57.39       56.63      7.61 o 
   8   7   3      320.07      305.81     17.57 o 
   9   7   3       29.86       37.81      7.37 o 
  10   7   3       33.23       25.33      6.36 o 
  11   7   3        0.37       -7.16      7.59 o 
   0   8   3       80.84       93.71     14.26 o 
   1   8   3     2264.21     2247.20     24.83 o 
   2   8   3     5061.07     5228.89     54.32 o 
   3   8   3       21.71       19.73      3.28 o 
   4   8   3      908.49      984.85     13.49 o 
   5   8   3      816.36      793.89     10.68 o 
   6   8   3     1607.80     1694.25     19.71 o 
   7   8   3      688.69      748.57     13.51 o 
   8   8   3       35.94       37.28      6.96 o 
   9   8   3       11.76       13.78      5.61 o 
  10   8   3       10.38       18.72      6.12 o 
  11   8   3       90.00       85.93     15.42 o 
   1   9   3      172.47      150.26      9.52 o 
   2   9   3      348.77      382.64      9.49 o 
   3   9   3      517.32      610.83      9.53 o 
   4   9   3      938.38      930.27     12.94 o 
   5   9   3        0.17        2.06      3.57 o 
   6   9   3      467.33      431.91     10.34 o 
   7   9   3      263.37      246.81     13.83 o 
   8   9   3      482.98      497.04     11.46 o 
   9   9   3       90.67       94.72     11.17 o 
  10   9   3       48.62       42.26      9.57 o 
  11   9   3      148.40      145.60     34.28 o 
   0  10   3     1169.51     1231.82     29.74 o 
   1  10   3     2325.95     2376.39     27.08 o 
   2  10   3      228.72      204.41      7.98 o 
   3  10   3       81.41       81.91      9.87 o 
   4  10   3     2567.84     2674.95     32.46 o 
   5  10   3      318.04      304.52      6.32 o 
   6  10   3     1895.95     2109.38     47.14 o 
   7  10   3      268.95      277.07     16.95 o 
   8  10   3       24.73       30.61      6.18 o 
   9  10   3       32.04       28.19      7.71 o 
  10  10   3       12.92       13.47      8.56 o 
   1  11   3      824.04      830.92     15.89 o 
   2  11   3      872.15      938.16     15.41 o 
   3  11   3       14.49       22.57      5.38 o 
   4  11   3      293.43      285.06      9.49 o 
   5  11   3      110.08       96.12      5.76 o 
   6  11   3      267.81      289.30     10.42 o 
   7  11   3        0.02       12.49      4.98 o 
   8  11   3       49.00       61.16      8.45 o 
   9  11   3        6.49       17.03      6.39 o 
  10  11   3      179.30      151.15     27.25 o 
   0  12   3      117.68      121.81     22.08 o 
   1  12   3     1885.65     1942.81     32.66 o 
   2  12   3      122.09      125.83     15.34 o 
   3  12   3       27.91       25.63      5.07 o 
   4  12   3      218.02      219.73      8.95 o 
   5  12   3        0.28        3.04      2.63 o 
   6  12   3        9.58        0.36      4.12 o 
   7  12   3        6.88        7.08      4.61 o 
   8  12   3       13.40       14.24      6.36 o 
   9  12   3       73.94       72.90     11.73 o 
  10  12   3        0.07        1.81      6.59 o 
   1  13   3     1109.83     1163.63     25.62 o 
   2  13   3        0.62       -2.68      4.53 o 
   3  13   3      145.77      159.15     17.81 o 
   4  13   3       38.73       44.82      7.77 o 
   5  13   3        1.92        0.34      6.38 o 
   6  13   3       86.25       71.03      8.30 o 
   7  13   3       21.73       27.15      8.51 o 
   8  13   3        2.23        4.70      7.84 o 
   9  13   3       66.12       51.66     10.98 o 
   0  14   3      242.74      315.58     45.80 o 
   1  14   3      655.12      655.41     13.46 o 
   2  14   3       61.86       66.30      8.14 o 
   3  14   3      124.63      123.47     15.03 o 
   4  14   3      402.59      432.35     10.25 o 
   5  14   3      510.00      581.97     13.98 o 
   6  14   3      850.06      881.11     17.13 o 
   7  14   3      129.15      124.07     16.80 o 
   8  14   3      301.06      298.58     37.36 o 
   9  14   3       23.81       23.25      8.30 o 
   1  15   3       83.75       68.29      8.96 o 
   2  15   3        0.76        7.34      4.08 o 
   3  15   3      426.73      416.69     12.67 o 
   4  15   3       30.04       33.39      9.23 o 
   5  15   3       83.95       92.21     11.36 o 
   6  15   3      197.12      199.57     22.18 o 
   7  15   3       45.51       47.86      7.43 o 
   8  15   3        0.32        3.12      6.60 o 
   9  15   3       30.39       29.05     12.24 o 
   0  16   3       40.91       57.58     10.12 o 
   1  16   3        2.25        5.84      6.43 o 
   2  16   3        6.27       15.44      8.22 o 
   3  16   3      162.48      149.64     10.04 o 
   4  16   3      137.85      145.82     16.60 o 
   5  16   3      516.83      529.19     15.14 o 
   6  16   3        5.67       18.60      6.38 o 
   7  16   3       75.08       60.45      9.27 o 
   8  16   3       13.43       16.13      8.07 o 
   1  17   3       11.54       26.72      6.07 o 
   2  17   3        0.15        3.76      6.15 o 
   3  17   3      429.73      499.63     19.02 o 
   4  17   3      166.66      162.87     19.39 o 
   5  17   3       29.22       28.71      6.33 o 
   6  17   3       41.32       46.17      8.48 o 
   7  17   3      112.40       72.63     13.56 o 
   0  18   3        8.12        9.85      8.97 o 
   1  18   3      123.68      121.08     14.61 o 
   2  18   3      356.14      288.82     16.77 o 
   3  18   3        2.50        0.35      5.65 o 
   4  18   3       10.01        9.58      5.76 o 
   5  18   3       29.98       30.97      7.29 o 
   6  18   3       61.35       52.00     10.75 o 
   7  18   3      355.31      378.98     31.12 o 
   1  19   3      158.66      130.67     23.07 o 
   2  19   3       16.55       15.53      7.20 o 
   3  19   3      404.23      514.60     32.22 o 
   4  19   3        2.88       12.87      5.95 o 
   5  19   3       35.29       31.54      8.57 o 
   6  19   3       11.39       17.79      7.22 o 
   0  20   3       39.25       37.28     11.71 o 
   1  20   3       61.40       48.68      9.66 o 
   2  20   3       13.35       13.02      8.74 o 
   3  20   3        0.01       -0.20      6.49 o 
   4  20   3      110.24       99.20     15.62 o 
   5  20   3       56.61       50.89      9.96 o 
   1  21   3      163.50      137.74     27.85 o 
   2  21   3        9.09       14.48      8.51 o 
   3  21   3      331.93      271.28     54.92 o 
   4  21   3        5.86       12.28      9.13 o 
   0  22   3      207.62      150.54     45.32 o 
   1  22   3       63.93       39.67     10.41 o 
   2  22   3        6.94       17.42      6.46 o 
   1   0   4    18752.68    21273.26    106.99 o 
   2   0   4        0.11        3.40      2.12 o 
   3   0   4     7510.14     7753.91     81.10 o 
   4   0   4     1707.00     1988.27     22.15 o 
   5   0   4     1901.96     1800.94     24.89 o 
   6   0   4       13.94        9.71      3.64 o 
   7   0   4     2260.14     2338.76     31.85 o 
   8   0   4        0.16        9.31      5.01 o 
   9   0   4       62.54       53.77     10.22 o 
  10   0   4      413.85      412.55     17.32 o 
  11   0   4       11.28        0.70     10.02 o 
   1   1   4      979.76      971.15     11.58 o 
   2   1   4     4682.21     3934.71     38.01 o 
   3   1   4     1447.91     1270.83      9.64 o 
   4   1   4     3687.11     3526.67     38.93 o 
   5   1   4      777.73      785.73      8.51 o 
   6   1   4      855.88      873.91     10.72 o 
   7   1   4      174.52      146.94      7.77 o 
   8   1   4       56.57       34.67      5.44 o 
   9   1   4       88.93       60.11     10.01 o 
  10   1   4       24.64       12.77      8.11 o 
  11   1   4        0.07        0.28      6.78 o 
   0   2   4     2111.48     1853.49     18.05 o 
   1   2   4      706.91      602.65      8.35 o 
   2   2   4     6138.42     5712.85     39.59 o 
   3   2   4     2351.75     2367.09     19.29 o 
   4   2   4     1031.84      926.73      6.65 o 
   5   2   4       95.55       71.80      3.22 o 
   6   2   4      114.25      124.23      6.61 o 
   7   2   4       16.51       19.55      2.87 o 
   8   2   4        0.47        1.03      4.23 o 
   9   2   4      534.00      613.35     11.92 o 
  10   2   4       10.60       21.24      5.35 o 
  11   2   4        5.22        6.34      5.53 o 
   1   3   4       17.65       30.08      2.79 o 
   2   3   4      581.46      616.17      4.42 o 
   3   3   4     1589.69     1594.46     13.61 o 
   4   3   4      753.83      603.54      7.53 o 
   5   3   4        9.04        7.10      2.46 o 
   6   3   4      790.82      860.65     11.20 o 
   7   3   4       10.34       14.00      2.95 o 
   8   3   4      332.65      384.75      9.36 o 
   9   3   4       18.48       16.93      5.00 o 
  10   3   4        9.68        7.16      7.09 o 
  11   3   4       27.67       22.69      6.55 o 
   0   4   4       60.84       60.28      3.91 o 
   1   4   4     7540.24     6929.26     35.38 o 
   2   4   4     2756.21     2453.82     29.38 o 
   3   4   4       34.59       38.94      2.47 o 
   4   4   4      109.80       92.43      6.77 o 
   5   4   4     2160.99     2162.39     28.48 o 
   6   4   4      902.57      833.44      9.12 o 
   7   4   4      214.80      217.12      8.72 o 
   8   4   4      151.40      130.59     10.05 o 
   9   4   4      765.51      762.29     16.40 o 
  10   4   4       25.82       34.00      6.94 o 
  11   4   4      200.45      185.96     32.52 o 
   1   5   4     1994.95     1981.24     22.41 o 
   2   5   4      396.53      280.44      7.77 o 
   3   5   4      403.14      455.50      5.48 o 
   4   5   4     1092.83     1175.88     13.70 o 
   5   5   4       34.55       38.64      5.73 o 
   6   5   4      409.51      396.51      4.81 o 
   7   5   4       61.12       53.19      6.96 o 
   8   5   4       16.45       17.33      4.87 o 
   9   5   4      122.47      141.69     15.38 o 
  10   5   4       16.13       16.22      6.08 o 
  11   5   4       44.69       66.07     14.72 o 
   0   6   4     3002.30     2991.04     60.54 o 
   1   6   4      611.68      606.11      6.24 o 
   2   6   4       23.12       17.72      2.29 o 
   3   6   4     1959.09     2034.28     34.63 o 
   4   6   4       73.73       89.76      3.70 o 
   5   6   4     1465.08     1435.90     17.74 o 
   6   6   4      431.29      434.73      5.50 o 
   7   6   4     1743.82     1772.84     25.38 o 
   8   6   4       27.87       22.57      5.68 o 
   9   6   4        8.42        4.98      5.10 o 
  10   6   4       27.16       20.99      7.92 o 
  11   6   4        7.36       17.95      9.00 o 
   1   7   4     3618.89     3374.24     53.40 o 
   2   7   4      939.90      944.11     10.27 o 
   3   7   4    12355.21    12042.74    156.03 o 
   4   7   4     2365.88     2498.08     36.41 o 
   5   7   4        2.70        3.45      3.10 o 
   6   7   4      110.42      112.23     11.62 o 
   7   7   4      802.08      764.27     13.57 o 
   8   7   4       12.05       11.55      4.66 o 
   9   7   4      901.20      904.42     16.76 o 
  10   7   4       19.58       22.45      5.77 o 
  11   7   4      144.67      120.80     28.25 o 
   0   8   4     2802.11     3075.30     49.54 o 
   1   8   4      149.98      128.55     14.87 o 
   2   8   4      208.00      220.54     10.79 o 
   3   8   4       50.68       51.89      3.81 o 
   4   8   4       31.72       29.36      5.12 o 
   5   8   4      172.12      195.98      6.31 o 
   6   8   4      155.44      152.55      6.38 o 
   7   8   4       89.62       97.29      9.24 o 
   8   8   4      150.13      151.68     20.74 o 
   9   8   4        1.73        2.39      7.02 o 
  10   8   4        9.44       15.77      6.55 o 
  11   8   4        8.60       22.95      9.58 o 
   1   9   4     1486.12     1490.61     18.24 o 
   2   9   4     2508.04     2559.37     29.18 o 
   3   9   4      344.69      351.60      7.10 o 
   4   9   4      491.20      508.80     12.92 o 
   5   9   4      839.67      833.72     11.37 o 
   6   9   4        2.03        4.23      4.42 o 
   7   9   4     1085.66     1134.17     22.30 o 
   8   9   4        6.13        9.38      5.20 o 
   9   9   4        3.85       15.04      4.75 o 
  10   9   4       76.45       90.41     15.55 o 
   0  10   4      360.51      392.51     15.99 o 
   1  10   4      526.00      508.79      9.63 o 
   2  10   4      240.81      194.23     14.63 o 
   3  10   4      519.61      567.82     12.13 o 
   4  10   4       91.20       94.50      5.39 o 
   5  10   4      324.39      327.58      7.83 o 
   6  10   4        6.81       14.29      3.83 o 
   7  10   4        0.43        5.88      5.26 o 
   8  10   4      551.98      629.64     14.76 o 
   9  10   4        0.70        0.41      7.40 o 
  10  10   4      199.90      180.78     30.70 o 
   1  11   4      109.74       89.67     12.87 o 
   2  11   4     1354.59     1307.80     19.10 o 
   3  11   4     1661.85     1765.36     25.84 o 
   4  11   4       10.89       13.59      3.31 o 
   5  11   4     2702.11     2927.39     38.36 o 
   6  11   4      303.66      318.40     13.13 o 
   7  11   4      528.44      519.93     18.74 o 
   8  11   4      436.09      452.37     17.37 o 
   9  11   4       92.81       91.25     13.29 o 
  10  11   4      110.28      105.40     22.28 o 
   0  12   4       18.23       38.62     13.90 o 
   1  12   4      717.18      749.19     11.38 o 
   2  12   4       62.56       59.71      8.07 o 
   3  12   4        9.91       12.01      5.26 o 
   4  12   4      161.09      166.33      6.31 o 
   5  12   4      294.98      294.30     12.90 o 
   6  12   4        1.05        5.49      4.03 o 
   7  12   4        3.32       11.23      4.10 o 
   8  12   4      382.81      358.09     18.70 o 
   9  12   4       25.87       23.44      5.73 o 
  10  12   4        0.14        1.82      9.55 o 
   1  13   4      274.83      279.52     13.92 o 
   2  13   4      110.83       89.98     10.96 o 
   3  13   4     1417.97     1489.44     22.04 o 
   4  13   4     1389.79     1587.07     20.66 o 
   5  13   4       29.39       33.65      5.41 o 
   6  13   4       30.68       27.12      5.05 o 
   7  13   4        2.54        8.10      5.11 o 
   8  13   4       24.45       37.07      8.37 o 
   9  13   4      131.85      138.83     22.40 o 
   0  14   4     4815.88     5588.13    122.62 o 
   1  14   4      941.85     1031.13     23.66 o 
   2  14   4       33.54       36.97      5.95 o 
   3  14   4      693.10      708.09     10.51 o 
   4  14   4       14.73        8.67      4.77 o 
   5  14   4     1219.91     1301.80     18.48 o 
   6  14   4       62.80       55.74      8.18 o 
   7  14   4      190.44      159.48     25.44 o 
   8  14   4        9.67       15.50      6.78 o 
   9  14   4        6.23       22.34      7.06 o 
   1  15   4       68.62       70.44      9.26 o 
   2  15   4      121.58      134.82     13.23 o 
   3  15   4      264.23      274.94     11.15 o 
   4  15   4      180.74      178.74     20.79 o 
   5  15   4      234.72      237.95     12.87 o 
   6  15   4        4.12        8.64      6.28 o 
   7  15   4       34.20       12.99      6.48 o 
   8  15   4        1.10        1.94      6.91 o 
   0  16   4       59.86       47.43     13.89 o 
   1  16   4      369.32      389.06     16.18 o 
   2  16   4      952.68      994.07     21.22 o 
   3  16   4       62.04       46.28      6.85 o 
   4  16   4      445.48      435.37     12.47 o 
   5  16   4       16.34       27.08      4.71 o 
   6  16   4        3.97       12.90      6.05 o 
   7  16   4      231.43      218.48     32.73 o 
   8  16   4        0.12        1.72      9.07 o 
   1  17   4       33.76       40.13      6.94 o 
   2  17   4      129.24      123.92     14.15 o 
   3  17   4       86.45       83.19      8.99 o 
   4  17   4        0.02        5.56      6.56 o 
   5  17   4      124.35      119.67     15.95 o 
   6  17   4        1.21        2.86      6.02 o 
   7  17   4        6.52       14.99      7.85 o 
   0  18   4       60.98       55.73     10.71 o 
   1  18   4      574.87      672.14     17.27 o 
   2  18   4      107.65      106.82     14.69 o 
   3  18   4      287.24      297.46     17.75 o 
   4  18   4       10.75       16.22      5.31 o 
   5  18   4       57.81       49.28      9.97 o 
   6  18   4      332.20      347.48     28.42 o 
   7  18   4       44.95       41.00     11.02 o 
   1  19   4       43.28       41.80      7.84 o 
   2  19   4       84.95       71.86     13.38 o 
   3  19   4       14.24       15.59      5.32 o 
   4  19   4        3.81        9.38      6.33 o 
   5  19   4       11.72       13.27      4.74 o 
   6  19   4       68.75       44.73      9.47 o 
   0  20   4      654.41      706.60     32.61 o 
   1  20   4       60.41       66.37      9.57 o 
   2  20   4       24.96       26.26     10.00 o 
   3  20   4        0.31        3.30      6.51 o 
   4  20   4        7.12        8.04      6.79 o 
   5  20   4       33.90       29.20      9.42 o 
   1  21   4       21.05       14.13      6.62 o 
   2  21   4       94.32       66.06     14.72 o 
   3  21   4       68.13       62.14     14.12 o 
   4  21   4        2.92        4.50      7.34 o 
   0  22   4      135.40      104.00     23.11 o 
   1  22   4        3.55        7.18      7.16 o 
   2  22   4       63.32       58.74     12.02 o 
   1   1   5     1074.51     1012.45     10.68 o 
   2   1   5     8677.33     7776.00     28.31 o 
   3   1   5        3.96        4.00      1.12 o 
   4   1   5     5058.13     4655.77     42.11 o 
   5   1   5      151.14      153.64      5.00 o 
   6   1   5      269.02      266.40      4.85 o 
   7   1   5       12.30        7.01      3.15 o 
   8   1   5      840.86      855.45     11.24 o 
   9   1   5      240.16      273.75     12.07 o 
  10   1   5      399.65      373.15     18.99 o 
  11   1   5        1.47       -0.13      6.50 o 
   1   2   5      253.90      242.13      2.69 o 
   2   2   5     1957.88     1747.15     13.83 o 
   3   2   5      580.82      547.81      3.82 o 
   4   2   5      807.01      951.22      8.68 o 
   5   2   5      615.86      645.78      7.96 o 
   6   2   5      360.16      371.02      5.08 o 
   7   2   5      466.65      472.39      7.59 o 
   8   2   5       34.59       36.64      5.85 o 
   9   2   5       65.48       46.27      8.05 o 
  10   2   5       65.91       57.71     11.38 o 
  11   2   5       67.19       40.41     10.99 o 
   1   3   5      175.15      178.37      2.51 o 
   2   3   5     6137.04     5199.13     33.22 o 
   3   3   5    10139.84     9778.93     51.58 o 
   4   3   5        0.69        0.64      2.15 o 
   5   3   5      242.50      246.79      6.00 o 
   6   3   5      409.89      429.24      6.70 o 
   7   3   5      378.46      398.97      9.57 o 
   8   3   5       53.63       64.83      8.41 o 
   9   3   5      244.88      223.68     20.60 o 
  10   3   5      117.08      111.49     16.77 o 
  11   3   5      189.88      170.10     26.05 o 
   0   4   5    13842.32    13955.88    115.64 o 
   1   4   5     1956.53     1917.10     22.91 o 
   2   4   5     9986.09     9294.33     66.03 o 
   3   4   5        0.58        1.58      2.59 o 
   4   4   5     3860.54     3756.07     76.90 o 
   5   4   5       28.35       30.28      4.75 o 
   6   4   5        0.20        2.17      3.56 o 
   7   4   5     4596.04     5052.40     65.68 o 
   8   4   5      207.79      167.22     18.68 o 
   9   4   5       40.40       28.10      6.54 o 
  10   4   5        0.68        3.02      6.03 o 
  11   4   5        9.16       14.66      5.35 o 
   1   5   5       11.68        6.12      1.77 o 
   2   5   5    11419.76    11011.52     60.07 o 
   3   5   5     8254.13     7877.04     74.72 o 
   4   5   5     1956.26     1867.30     22.98 o 
   5   5   5      367.61      356.57      8.90 o 
   6   5   5      848.57      912.07     18.10 o 
   7   5   5     2190.16     2407.55     31.69 o 
   8   5   5      653.21      706.09     13.82 o 
   9   5   5      201.95      207.70     21.49 o 
  10   5   5      373.95      418.20     13.71 o 
  11   5   5       76.18       76.86     16.56 o 
   0   6   5    11095.17    10416.48    145.83 o 
   1   6   5      314.55      304.91      4.15 o 
   2   6   5      125.17      154.73      3.46 o 
   3   6   5       59.21       52.79      7.41 o 
   4   6   5      632.29      605.69      9.99 o 
   5   6   5      444.11      415.69     10.71 o 
   6   6   5     2904.56     2957.48     37.60 o 
   7   6   5       10.79        1.91      7.24 o 
   8   6   5     1396.65     1395.95     21.59 o 
   9   6   5      108.98       92.44     12.80 o 
  10   6   5       57.09       53.49      8.91 o 
  11   6   5       41.97       31.22      8.71 o 
   1   7   5      143.47      145.36      3.10 o 
   2   7   5      719.50      882.68     11.66 o 
   3   7   5      488.11      529.69      8.82 o 
   4   7   5     4805.78     4846.29     59.45 o 
   5   7   5      506.46      526.65      8.43 o 
   6   7   5      801.62      860.85     17.26 o 
   7   7   5       24.43       17.62      6.13 o 
   8   7   5       42.46       31.93      5.67 o 
   9   7   5        9.09        9.78      4.11 o 
  10   7   5       37.45       48.07      9.48 o 
  11   7   5        3.61       13.36      7.95 o 
   0   8   5     6499.83     6532.80    177.74 o 
   1   8   5        7.61        8.10      2.95 o 
   2   8   5       71.73       63.96      5.19 o 
   3   8   5      255.19      213.55      6.52 o 
   4   8   5      717.58      693.25     11.28 o 
   5   8   5      767.00      727.21     11.38 o 
   6   8   5     4690.14     5112.72     71.42 o 
   7   8   5      550.47      509.07     11.07 o 
   8   8   5      357.38      354.76     15.22 o 
   9   8   5       18.57       10.33      4.97 o 
  10   8   5        2.04        0.94      5.53 o 
  11   8   5       30.48       31.42     10.89 o 
   1   9   5     1184.32     1256.36     16.04 o 
   2   9   5      172.33      225.80      9.46 o 
   3   9   5     1945.77     1948.40     22.42 o 
   4   9   5       42.47       25.78      4.04 o 
   5   9   5     1768.47     1903.54     27.46 o 
   6   9   5       18.22        3.80      4.30 o 
   7   9   5      280.51      254.47     14.86 o 
   8   9   5       32.17       31.93      6.41 o 
   9   9   5       10.55        9.72      5.31 o 
  10   9   5      131.30       95.69     20.36 o 
   0  10   5      357.19      410.15     14.59 o 
   1  10   5       42.92       42.85      6.56 o 
   2  10   5     4495.42     4642.68     68.93 o 
   3  10   5      182.39      192.48      7.57 o 
   4  10   5      947.50      899.97     11.44 o 
   5  10   5      288.83      325.82      8.40 o 
   6  10   5      841.29      871.61      9.98 o 
   7  10   5      349.60      375.07     14.74 o 
   8  10   5        3.09        8.53      5.99 o 
   9  10   5       54.92       47.30      8.79 o 
  10  10   5       64.97       55.59     14.29 o 
   1  11   5      108.61      101.39     12.76 o 
   2  11   5       53.19       35.25      4.89 o 
   3  11   5      460.10      434.91      7.25 o 
   4  11   5       41.25       45.24      6.70 o 
   5  11   5       39.23       31.46      5.61 o 
   6  11   5      359.14      361.92      8.66 o 
   7  11   5       53.11       51.21      7.37 o 
   8  11   5       46.54       41.71      8.38 o 
   9  11   5      188.98      186.53     28.69 o 
  10  11   5        5.94        7.72      9.17 o 
   0  12   5     9410.11    10929.82    489.66 o 
   1  12   5      892.77      976.10     14.71 o 
   2  12   5      192.16      190.59      7.76 o 
   3  12   5      177.50      158.90      8.40 o 
   4  12   5       63.28       39.83     11.12 o 
   5  12   5       17.28       17.48      5.04 o 
   6  12   5      799.91      835.65     16.94 o 
   7  12   5       39.26       38.05      6.93 o 
   8  12   5      338.32      384.40     20.85 o 
   9  12   5      102.54      105.12     15.51 o 
   1  13   5      123.36      126.82     16.90 o 
   2  13   5      877.16      924.99     12.13 o 
   3  13   5       59.25       51.89      7.48 o 
   4  13   5      653.82      692.80     14.03 o 
   5  13   5      782.53      810.47     18.63 o 
   6  13   5       55.09       51.44      8.17 o 
   7  13   5       40.59       31.00      7.35 o 
   8  13   5      527.16      553.06     15.47 o 
   9  13   5        0.67       -1.37      8.12 o 
   0  14   5     1324.88     1549.76     47.37 o 
   1  14   5      270.98      317.36     17.37 o 
   2  14   5       37.51       43.25      5.29 o 
   3  14   5      124.64      121.65     13.39 o 
   4  14   5      462.91      417.39     13.08 o 
   5  14   5        2.70       13.87      4.93 o 
   6  14   5       62.21       74.48     11.10 o 
   7  14   5        9.45        7.85      7.17 o 
   8  14   5       59.19       40.26      8.30 o 
   9  14   5       72.96       75.53     15.60 o 
   1  15   5      411.28      409.21     18.76 o 
   2  15   5       53.14       42.12      4.79 o 
   3  15   5      508.81      451.52     14.68 o 
   4  15   5     1998.06     2305.64     29.11 o 
   5  15   5      111.22      105.19     12.11 o 
   6  15   5       52.83       42.51      8.67 o 
   7  15   5       80.72       53.22      9.76 o 
   8  15   5      157.62       95.27     15.96 o 
   0  16   5       19.60       28.06     12.69 o 
   1  16   5       23.75       20.23      6.79 o 
   2  16   5       26.45       20.66      4.82 o 
   3  16   5        0.36        2.68      4.87 o 
   4  16   5       75.06       60.95      7.95 o 
   5  16   5       34.21       35.81      6.85 o 
   6  16   5        5.09       13.59      5.57 o 
   7  16   5      106.75       92.54     14.67 o 
   8  16   5      128.73      125.27     21.27 o 
   1  17   5       12.57        6.68      6.02 o 
   2  17   5      675.50      758.95     18.81 o 
   3  17   5      126.91      127.16     13.94 o 
   4  17   5        0.12        6.42      4.61 o 
   5  17   5        3.30       13.29      5.73 o 
   6  17   5        0.03       -1.46      7.91 o 
   7  17   5       33.62       21.95      9.13 o 
   0  18   5        1.16       -4.86     15.48 o 
   1  18   5        3.47        3.74      5.95 o 
   2  18   5        8.87       11.53      7.18 o 
   3  18   5       22.68       21.25      5.03 o 
   4  18   5       28.95       25.86      6.82 o 
   5  18   5       22.08       21.74      6.75 o 
   6  18   5       39.27       47.62      9.08 o 
   1  19   5       60.20       54.90     11.29 o 
   2  19   5      707.08      813.41     17.55 o 
   3  19   5       35.64       37.88      6.73 o 
   4  19   5       57.84       74.39     11.59 o 
   5  19   5       71.07       57.64      9.60 o 
   6  19   5        7.83       15.93      8.25 o 
   0  20   5       47.19       41.79     14.62 o 
   1  20   5       20.23       23.54      7.60 o 
   2  20   5       21.84        9.91      7.49 o 
   3  20   5        0.54        0.38      7.99 o 
   4  20   5       48.38       38.19      9.39 o 
   5  20   5       17.86       19.05      6.14 o 
   1  21   5        0.91       10.67      6.63 o 
   2  21   5        8.54        5.69      7.23 o 
   3  21   5       10.30       23.59      8.42 o 
   0  22   5       45.82       42.89     14.80 o 
   1  22   5       28.58       24.57      8.25 o 
   0   0   6      427.15      423.71      9.61 o 
   1   0   6     4208.00     3511.12     33.02 o 
   2   0   6     7031.66     6588.87     78.33 o 
   3   0   6       11.30       13.05      2.80 o 
   4   0   6      436.17      350.84      5.03 o 
   5   0   6     1127.00     1143.22     18.66 o 
   6   0   6     2410.03     2505.79     36.96 o 
   7   0   6       21.66       22.11      7.06 o 
   8   0   6       20.26       13.48      6.37 o 
   9   0   6       27.55       15.02      7.36 o 
  10   0   6      603.50      688.23     49.28 o 
  11   0   6       15.23       20.62     14.52 o 
   1   1   6       73.45       74.56      2.76 o 
   2   1   6     5188.71     4676.85     33.03 o 
   3   1   6       41.51       65.73      2.45 o 
   4   1   6       27.72       28.27      2.36 o 
   5   1   6        0.49        1.44      2.20 o 
   6   1   6        1.02        2.02      2.14 o 
   7   1   6       77.78       83.86      8.84 o 
   8   1   6      102.93      126.60     12.59 o 
   9   1   6       21.62       17.96      7.96 o 
  10   1   6      159.50      127.68     22.64 o 
  11   1   6       23.26        9.49      7.81 o 
   0   2   6    26914.65    30705.61    414.28 o 
   1   2   6     2405.99     2104.64     23.07 o 
   2   2   6     1952.49     2033.93     18.67 o 
   3   2   6      149.97      175.11      2.43 o 
   4   2   6     1014.44      902.11      6.48 o 
   5   2   6     1617.84     1444.40     16.86 o 
   6   2   6     1113.29     1023.71     13.51 o 
   7   2   6       53.07       50.78      5.19 o 
   8   2   6      234.89      220.51     13.52 o 
   9   2   6      941.96      928.91     13.85 o 
  10   2   6        6.08       13.85      6.99 o 
  11   2   6      237.73      276.01     21.61 o 
   1   3   6     5574.41     5038.73     42.24 o 
   2   3   6     3427.17     3101.78     27.05 o 
   3   3   6       75.59      120.97      3.59 o 
   4   3   6      190.35      193.07      4.46 o 
   5   3   6      845.81      811.43     10.83 o 
   6   3   6       35.55       43.98      6.37 o 
   7   3   6        1.66       -0.06      3.21 o 
   8   3   6      335.02      354.56      9.81 o 
   9   3   6      431.72      419.72     14.12 o 
  10   3   6      263.90      215.70     30.93 o 
  11   3   6        8.08       13.23      6.29 o 
   0   4   6      142.83      129.10      2.98 o 
   1   4   6      523.16      594.10      4.70 o 
   2   4   6      170.05      206.27      3.14 o 
   3   4   6        1.25        1.16      1.74 o 
   4   4   6      510.86      428.90      7.08 o 
   5   4   6     1592.49     1704.23     20.64 o 
   6   4   6     1736.73     1866.90     29.65 o 
   7   4   6      775.83      709.62     19.83 o 
   8   4   6      476.97      529.33     13.30 o 
   9   4   6        8.47        4.04      6.66 o 
  10   4   6        3.27        3.27      8.46 o 
  11   4   6       98.08       88.19     17.80 o 
   1   5   6     3361.15     3064.77     34.45 o 
   2   5   6     1408.24     1340.19     14.22 o 
   3   5   6      129.09      116.14      5.02 o 
   4   5   6     2104.68     2195.18     21.03 o 
   5   5   6        3.44       -0.88      4.94 o 
   6   5   6      103.83       78.03      6.72 o 
   7   5   6      224.10      201.11     16.81 o 
   8   5   6      431.83      424.74     11.20 o 
   9   5   6      875.12      961.79     23.76 o 
  10   5   6      225.82      237.29     31.86 o 
  11   5   6       57.90       63.34     12.94 o 
   0   6   6     1680.92     1702.43     22.84 o 
   1   6   6      647.02      673.97      6.70 o 
   2   6   6     2456.35     2425.17     34.43 o 
   3   6   6      281.35      282.19      6.08 o 
   4   6   6        3.80        4.32      5.03 o 
   5   6   6       93.16      126.25     15.55 o 
   6   6   6      666.75      657.79     14.76 o 
   7   6   6     1442.68     1487.01     23.79 o 
   8   6   6      152.56      155.99     17.60 o 
   9   6   6      323.11      331.38     26.01 o 
  10   6   6       26.22       25.13      7.06 o 
  11   6   6       35.42       30.52      9.83 o 
   1   7   6      382.73      422.10      4.93 o 
   2   7   6     3826.74     3823.80     37.15 o 
   3   7   6      682.06      593.31      9.15 o 
   4   7   6        7.62       10.81      3.25 o 
   5   7   6       21.64       33.82      7.06 o 
   6   7   6      374.17      325.32     12.77 o 
   7   7   6      515.52      575.78     12.84 o 
   8   7   6      308.33      304.69     31.38 o 
   9   7   6       62.98       47.52      8.49 o 
  10   7   6       18.75       27.06      6.58 o 
  11   7   6      400.45      378.61     32.07 o 
   0   8   6     3381.41     3561.32     41.61 o 
   1   8   6      597.71      575.73      6.02 o 
   2   8   6      447.69      457.49      8.40 o 
   3   8   6       15.51       25.75      3.22 o 
   4   8   6       51.53       42.19      5.61 o 
   5   8   6       57.52       54.61      3.85 o 
   6   8   6     1663.38     1731.07     30.47 o 
   7   8   6       28.57       32.98      6.16 o 
   8   8   6      231.58      241.74     20.06 o 
   9   8   6       29.31       25.34      6.59 o 
  10   8   6      160.02      147.22     23.39 o 
   1   9   6       37.33       49.85      5.89 o 
   2   9   6     2671.86     2668.74     21.14 o 
   3   9   6     1681.40     1692.37     22.79 o 
   4   9   6      235.94      217.24      7.81 o 
   5   9   6        6.43        9.41      3.19 o 
   6   9   6        2.32       -5.50      5.52 o 
   7   9   6        2.62        4.31      4.82 o 
   8   9   6       75.92       92.19     12.75 o 
   9   9   6      110.92      103.34     13.27 o 
  10   9   6      164.26      146.26     24.90 o 
   0  10   6      890.22      876.57     22.01 o 
   1  10   6       20.47        8.54      3.88 o 
   2  10   6       11.95       12.56      4.33 o 
   3  10   6       13.62        8.39      2.90 o 
   4  10   6        1.28        3.18      3.22 o 
   5  10   6      162.31      179.59     15.17 o 
   6  10   6      450.08      454.26     14.32 o 
   7  10   6      718.18      794.83     20.28 o 
   8  10   6        4.93       11.49      4.43 o 
   9  10   6       12.96       15.41      5.02 o 
  10  10   6       19.42       14.37      6.93 o 
   1  11   6     1391.01     1604.60     22.28 o 
   2  11   6       36.27       39.97      5.74 o 
   3  11   6      355.93      347.37      6.50 o 
   4  11   6      543.68      603.71     11.91 o 
   5  11   6       11.84       10.02      4.27 o 
   6  11   6       50.99       34.72      5.57 o 
   7  11   6      265.04      247.04     30.35 o 
   8  11   6      127.86      141.31     21.36 o 
   9  11   6       15.46       13.66      6.99 o 
  10  11   6        0.30       17.31      6.54 o 
   0  12   6      123.50      141.90     24.16 o 
   1  12   6       66.05       53.78      8.65 o 
   2  12   6       65.73       61.62      8.07 o 
   3  12   6      102.76      100.90      4.83 o 
   4  12   6      870.13      872.09     20.43 o 
   5  12   6      131.81      131.35     14.19 o 
   6  12   6      163.41      138.95     16.96 o 
   7  12   6       63.11       62.13      9.49 o 
   8  12   6        0.25       -0.11      7.47 o 
   9  12   6        0.09       -3.96      7.99 o 
   1  13   6       24.53       28.38      5.79 o 
   2  13   6      748.44      737.53     14.88 o 
   3  13   6       34.23       20.45      5.74 o 
   4  13   6      258.85      289.50     12.04 o 
   5  13   6      102.17       85.29      9.07 o 
   6  13   6        3.13       12.03      5.67 o 
   7  13   6       63.19       49.65      8.52 o 
   8  13   6       25.46       19.32      5.44 o 
   9  13   6       31.52       31.39      7.09 o 
   0  14   6      266.69      331.60     32.44 o 
   1  14   6      217.10      195.94     26.42 o 
   2  14   6       35.13       28.53      5.05 o 
   3  14   6       75.70       73.42      8.32 o 
   4  14   6        8.15       13.53      4.82 o 
   5  14   6       24.40       18.90      5.31 o 
   6  14   6       28.60       27.96      7.56 o 
   7  14   6      131.18      124.13     16.51 o 
   8  14   6       10.79        4.43      6.70 o 
   9  14   6       38.24       32.80      8.87 o 
   1  15   6      477.28      525.11     17.66 o 
   2  15   6       17.03       24.56      4.60 o 
   3  15   6        7.05       14.64      5.06 o 
   4  15   6      490.70      546.22     17.67 o 
   5  15   6       46.87       54.82      8.25 o 
   6  15   6        2.81        5.45      5.11 o 
   7  15   6        3.45        5.23      5.44 o 
   8  15   6       49.19       38.62      7.76 o 
   0  16   6      268.45      275.07     55.59 o 
   1  16   6      100.95      104.86     13.52 o 
   2  16   6        6.13        2.53      4.27 o 
   3  16   6      150.20      157.83     17.15 o 
   4  16   6       29.09       25.34      5.53 o 
   5  16   6       33.05       28.22      6.93 o 
   6  16   6      178.70      163.80     19.31 o 
   7  16   6       54.03       35.11      7.94 o 
   8  16   6        1.43        7.47      7.40 o 
   1  17   6       32.77       20.62      6.13 o 
   2  17   6       15.02       20.10      7.42 o 
   3  17   6        0.07        5.01      6.10 o 
   4  17   6      243.62      231.73     26.34 o 
   5  17   6      153.03      135.17     16.74 o 
   6  17   6        0.15        7.95      5.09 o 
   7  17   6       18.42       15.21      6.57 o 
   0  18   6      493.31      516.69     37.55 o 
   1  18   6       37.14       31.71      7.26 o 
   2  18   6        6.85       12.35      5.92 o 
   3  18   6       50.24       39.87      8.60 o 
   4  18   6       83.34       69.57     10.80 o 
   5  18   6      137.10      100.24     12.64 o 
   6  18   6      185.41      146.40     18.09 o 
   1  19   6       26.83       37.69      7.91 o 
   2  19   6      205.46      175.61     31.90 o 
   3  19   6       43.80       24.13      7.33 o 
   4  19   6       33.74       33.39      8.50 o 
   5  19   6        7.05       15.97      6.67 o 
   0  20   6      300.38      270.28     62.88 o 
   1  20   6       57.22       50.47     12.43 o 
   2  20   6       70.21       63.18     12.88 o 
   3  20   6        3.53       10.46      5.27 o 
   4  20   6       65.83       53.95     11.72 o 
   1  21   6       59.70       42.43      9.69 o 
   2  21   6       40.34       45.57     10.25 o 
   3  21   6        9.89       14.64     10.23 o 
   0  22   6       84.50       61.91     17.55 o 
   1   1   7     3520.81     3046.95     28.03 o 
   2   1   7       58.97       69.34      2.25 o 
   3   1   7      931.30      870.91      5.06 o 
   4   1   7      313.09      341.29      3.67 o 
   5   1   7      919.79      910.94     11.71 o 
   6   1   7       40.12       32.93      4.00 o 
   7   1   7      107.50      109.67      5.54 o 
   8   1   7       29.56       28.22      5.87 o 
   9   1   7     1726.46     1860.48     21.21 o 
  10   1   7      113.72       73.73     14.45 o 
  11   1   7      188.96      201.34     35.16 o 
   0   2   7      805.57      747.81      9.10 o 
   1   2   7    15665.95    15768.90     98.00 o 
   2   2   7       25.92       28.60      2.16 o 
   3   2   7      638.00      627.09      5.03 o 
   4   2   7       94.72      122.51      5.49 o 
   5   2   7      128.76      146.10      9.66 o 
   6   2   7      232.70      258.54      6.42 o 
   7   2   7       60.06       55.29      6.96 o 
   8   2   7      788.36      885.91     18.63 o 
   9   2   7        2.20       11.20      6.80 o 
  10   2   7       19.40       19.95      8.05 o 
  11   2   7        2.61        9.19      6.22 o 
   1   3   7     3263.23     2928.48     32.72 o 
   2   3   7      581.18      552.09      7.10 o 
   3   3   7      261.63      346.36      5.80 o 
   4   3   7      733.23      772.64     10.97 o 
   5   3   7      799.72      793.88     10.93 o 
   6   3   7      531.68      518.79      7.68 o 
   7   3   7      550.69      553.58      9.45 o 
   8   3   7       73.08       71.07      9.38 o 
   9   3   7      520.87      523.81     14.38 o 
  10   3   7       79.17      100.57     20.76 o 
  11   3   7        5.35        8.49      8.64 o 
   0   4   7       67.93       88.00      2.99 o 
   1   4   7     6013.91     5699.57     31.61 o 
   2   4   7        3.03        2.84      1.58 o 
   3   4   7     8527.77     8368.52     61.95 o 
   4   4   7     1945.41     2022.23     22.95 o 
   5   4   7     4548.73     4647.37     76.76 o 
   6   4   7      819.03      862.97     10.38 o 
   7   4   7     3993.40     4388.84     54.89 o 
   8   4   7      266.08      306.41     16.02 o 
   9   4   7       58.74       50.95      9.44 o 
  10   4   7       24.56       21.16      5.87 o 
  11   4   7      344.17      521.34     26.70 o 
   1   5   7      984.17      935.55      8.13 o 
   2   5   7     2507.57     2646.12     36.45 o 
   3   5   7     4041.21     4009.45     58.31 o 
   4   5   7      126.89      121.25     12.49 o 
   5   5   7      792.49      779.65     11.62 o 
   6   5   7      786.76      752.23     16.15 o 
   7   5   7        1.72        6.69      2.37 o 
   8   5   7      120.02      132.92     12.24 o 
   9   5   7      213.47      238.60     23.01 o 
  10   5   7       87.55       71.65     10.99 o 
  11   5   7      112.97       92.22     20.05 o 
   0   6   7      514.85      472.83      6.10 o 
   1   6   7     1444.05     1379.93     13.79 o 
   2   6   7       87.94      122.89      3.41 o 
   3   6   7      187.82      149.05      4.98 o 
   4   6   7      279.59      254.52      8.40 o 
   5   6   7     1134.42     1079.69     17.38 o 
   6   6   7      305.97      297.51     12.38 o 
   7   6   7     1605.75     1614.91     21.98 o 
   8   6   7       59.93       74.80      9.15 o 
   9   6   7       38.71       34.11      7.54 o 
  10   6   7      291.75      356.56     16.94 o 
  11   6   7       75.39       87.47     20.74 o 
   1   7   7     5903.10     5516.87     58.25 o 
   2   7   7      529.38      539.15      7.20 o 
   3   7   7     3757.98     3891.11     65.33 o 
   4   7   7        3.31        2.81      1.97 o 
   5   7   7       70.20       71.22      8.22 o 
   6   7   7      240.24      257.84     15.34 o 
   7   7   7        0.10        3.32      5.19 o 
   8   7   7      397.15      431.10     14.72 o 
   9   7   7        2.29       -3.70      6.67 o 
  10   7   7        9.55       16.13      6.20 o 
   0   8   7     1263.04     1486.08     31.10 o 
   1   8   7     1122.52     1104.93     14.74 o 
   2   8   7     1634.67     1825.08     23.00 o 
   3   8   7      399.78      409.62     10.93 o 
   4   8   7      892.98      919.65     12.09 o 
   5   8   7      356.06      374.40     12.24 o 
   6   8   7       41.25       43.78      8.78 o 
   7   8   7      503.02      544.27     13.38 o 
   8   8   7        0.01        4.17      5.07 o 
   9   8   7      204.67      228.01     25.93 o 
  10   8   7        0.85        7.54      6.23 o 
   1   9   7       79.77       67.41      8.11 o 
   2   9   7      246.33      261.82      7.88 o 
   3   9   7      324.09      409.16     13.71 o 
   4   9   7      551.13      529.85     10.61 o 
   5   9   7        4.97       -0.02      3.40 o 
   6   9   7       39.59       39.61      7.96 o 
   7   9   7      127.65      170.05     20.17 o 
   8   9   7       63.67       62.89      8.58 o 
   9   9   7      188.53      206.75     22.90 o 
  10   9   7       36.93       32.34      7.21 o 
   0  10   7     1684.31     1872.72     52.51 o 
   1  10   7      271.81      295.99      7.45 o 
   2  10   7      109.48      107.99      7.12 o 
   3  10   7      345.20      361.47      9.10 o 
   4  10   7        8.99       12.23      2.98 o 
   5  10   7       15.96       13.14      3.01 o 
   6  10   7      799.26      847.29     14.31 o 
   7  10   7      117.15       95.10     13.05 o 
   8  10   7        0.35        8.68      5.40 o 
   9  10   7       43.40       41.06      8.09 o 
  10  10   7       14.00        9.25      6.99 o 
   1  11   7       13.09        7.22      4.97 o 
   2  11   7      239.80      241.21      9.49 o 
   3  11   7      133.64      149.16      7.01 o 
   4  11   7       17.33       18.15      4.80 o 
   5  11   7     1671.79     1716.42     19.91 o 
   6  11   7        0.20       10.28      5.37 o 
   7  11   7        1.35        6.78      3.68 o 
   8  11   7        1.72       -1.65      6.92 o 
   9  11   7       52.83       52.08      8.85 o 
  10  11   7        8.82       11.66      8.11 o 
   0  12   7      516.83      618.31     26.59 o 
   1  12   7     4503.17     4957.82     53.76 o 
   2  12   7      363.86      357.95      9.02 o 
   3  12   7      489.89      481.57     10.19 o 
   4  12   7       58.54       49.89      7.65 o 
   5  12   7      315.51      287.92     16.16 o 
   6  12   7      138.94      153.96     15.81 o 
   7  12   7      643.74      726.54     15.06 o 
   8  12   7       31.10       29.71      7.95 o 
   9  12   7        3.52        1.64      6.88 o 
   1  13   7     1397.26     1389.13     39.66 o 
   2  13   7      618.50      642.32     15.03 o 
   3  13   7      176.10      146.31      7.55 o 
   4  13   7        4.73        6.54      4.62 o 
   5  13   7      131.85      148.11     15.24 o 
   6  13   7        1.68        4.93      5.26 o 
   7  13   7        4.34       11.11      4.35 o 
   8  13   7       47.95       50.59      9.81 o 
   9  13   7       33.53       28.07      7.15 o 
   0  14   7       53.48       67.85     16.23 o 
   1  14   7      420.62      393.43     19.73 o 
   2  14   7      129.00      132.10     14.89 o 
   3  14   7       70.28       62.27      7.70 o 
   4  14   7       79.07       78.30      8.28 o 
   5  14   7      168.18      161.75     17.03 o 
   6  14   7       11.70       16.09      4.76 o 
   7  14   7        4.00        6.97      5.16 o 
   8  14   7        0.05        5.92      7.05 o 
   1  15   7     1268.54     1354.85     28.78 o 
   2  15   7      251.85      256.54     13.07 o 
   3  15   7      889.70      987.48     17.55 o 
   4  15   7       69.51       83.56      9.22 o 
   5  15   7        2.26       -0.69      5.75 o 
   6  15   7        6.01       15.16      4.97 o 
   7  15   7      104.64      104.56     14.66 o 
   8  15   7       54.20       40.97      9.35 o 
   0  16   7      163.80      139.44     26.86 o 
   1  16   7       83.23       77.82     15.00 o 
   2  16   7        6.41        0.31      5.58 o 
   3  16   7       71.37       76.37     10.98 o 
   4  16   7       15.96        8.52      5.60 o 
   5  16   7      161.49      159.42     17.63 o 
   6  16   7        0.27       10.16      5.67 o 
   7  16   7       30.85       27.82      9.46 o 
   1  17   7      118.06       96.98     14.43 o 
   2  17   7      208.95      223.99     25.32 o 
   3  17   7       13.42       14.01      5.84 o 
   4  17   7       89.65       87.50     12.31 o 
   5  17   7       15.50       16.50      4.64 o 
   6  17   7        5.16       -2.74      6.12 o 
   7  17   7      106.52       93.86     16.47 o 
   0  18   7       19.39       16.91     11.09 o 
   1  18   7      100.60       92.02     16.04 o 
   2  18   7       37.05       32.78      7.65 o 
   3  18   7       46.15       42.74      6.51 o 
   4  18   7       40.37       31.46      8.68 o 
   5  18   7        6.19       12.43      5.11 o 
   6  18   7        4.46        5.79      5.28 o 
   1  19   7      383.64      421.68     31.52 o 
   2  19   7        1.65       10.00      8.35 o 
   3  19   7      119.00      125.17     18.74 o 
   4  19   7      117.38      104.80     13.55 o 
   5  19   7      102.65       98.05     13.76 o 
   0  20   7       24.75       -2.36     12.80 o 
   1  20   7        3.12       -1.24      7.20 o 
   2  20   7        0.59       -2.02      8.71 o 
   3  20   7        1.30        9.69      8.98 o 
   4  20   7        0.00        6.48      5.24 o 
   1  21   7       54.09       34.10     10.80 o 
   2  21   7        6.07       12.78      5.81 o 
   3  21   7      248.71      178.84     49.24 o 
   0   0   8     3243.41     3234.38     62.90 o 
   1   0   8      124.05       73.85      2.36 o 
   2   0   8     3432.53     3209.00     42.56 o 
   3   0   8     8794.34     8764.30    115.49 o 
   4   0   8      760.35      759.93     14.82 o 
   5   0   8     3065.46     3176.15     42.45 o 
   6   0   8      622.68      702.00     10.82 o 
   7   0   8       38.51       29.99      6.16 o 
   8   0   8      580.69      568.23     18.03 o 
   9   0   8      893.82      989.61     40.34 o 
  10   0   8       62.10       66.69     15.54 o 
  11   0   8       95.82       39.63     17.45 o 
   1   1   8      663.64      604.93      4.88 o 
   2   1   8      294.82      256.22      3.00 o 
   3   1   8     2405.71     2498.25     22.31 o 
   4   1   8       13.18       17.80      2.15 o 
   5   1   8        3.33        8.66      2.24 o 
   6   1   8       50.04       61.24      5.80 o 
   7   1   8     1770.25     1838.01     24.00 o 
   8   1   8        3.63        7.31      4.74 o 
   9   1   8      682.42      761.78     17.02 o 
  10   1   8        0.13        5.00      5.17 o 
  11   1   8       31.71       28.79      9.28 o 
   0   2   8     2183.02     2202.00     25.92 o 
   1   2   8     2036.54     1739.97     27.05 o 
   2   2   8     1624.18     1563.09     12.28 o 
   3   2   8      106.58      111.40      2.81 o 
   4   2   8        0.50        4.43      1.37 o 
   5   2   8     3272.61     3438.05     35.11 o 
   6   2   8      197.65      183.75      8.94 o 
   7   2   8        1.87        3.74      3.78 o 
   8   2   8      738.72      756.45     13.44 o 
   9   2   8       11.88        1.87      6.42 o 
  10   2   8      101.79       94.13     13.74 o 
  11   2   8       81.41       83.06     19.45 o 
   1   3   8     3653.81     3340.50     23.45 o 
   2   3   8     1082.94     1237.67     13.45 o 
   3   3   8       26.25       10.92      1.82 o 
   4   3   8     1336.91     1404.96     15.71 o 
   5   3   8     1533.17     1511.67     17.09 o 
   6   3   8      131.18      105.41      5.60 o 
   7   3   8       18.77       25.65      5.02 o 
   8   3   8       70.19       76.25     10.30 o 
   9   3   8      103.06       63.79     10.96 o 
  10   3   8      198.19      194.85     26.60 o 
  11   3   8       30.52       33.47      8.98 o 
   0   4   8      303.88      313.07      4.46 o 
   1   4   8     2878.53     2726.82     38.30 o 
   2   4   8       82.85      102.19      3.81 o 
   3   4   8     1604.46     1690.28     15.92 o 
   4   4   8       36.78       36.27      4.47 o 
   5   4   8      296.46      298.26      4.60 o 
   6   4   8      223.81      238.82      8.00 o 
   7   4   8      945.91      933.40     17.80 o 
   8   4   8        4.94        9.06      5.38 o 
   9   4   8       49.62       34.11      7.20 o 
  10   4   8       36.37       38.91      8.59 o 
  11   4   8       17.69       17.64      7.11 o 
   1   5   8      949.20     1008.59     10.49 o 
   2   5   8        9.69       24.70      3.01 o 
   3   5   8     2221.57     2252.98     18.60 o 
   4   5   8     2443.82     2455.43     28.78 o 
   5   5   8      133.55      137.70     13.52 o 
   6   5   8     1474.13     1433.87     22.58 o 
   7   5   8       64.88       64.61      8.07 o 
   8   5   8      320.41      323.85     11.86 o 
   9   5   8      733.16      830.00     25.97 o 
  10   5   8      428.99      418.09     19.30 o 
  11   5   8       96.87       97.69     20.80 o 
   0   6   8     5652.36     5395.71     61.19 o 
   1   6   8      134.02      147.85      3.56 o 
   2   6   8      954.15     1004.95     10.77 o 
   3   6   8        2.28        0.89      2.79 o 
   4   6   8     1832.79     1826.39     27.03 o 
   5   6   8      170.67      159.68     11.43 o 
   6   6   8     1259.85     1277.84     17.44 o 
   7   6   8      469.67      554.20     12.24 o 
   8   6   8      276.69      301.68     15.04 o 
   9   6   8        4.84        3.66      4.51 o 
  10   6   8       69.67       40.96     10.27 o 
   1   7   8     8167.76     7912.06     90.54 o 
   2   7   8      513.80      561.41      7.33 o 
   3   7   8      262.83      261.93      5.80 o 
   4   7   8      474.79      528.06     13.71 o 
   5   7   8      105.07      112.75     13.30 o 
   6   7   8      216.88      180.82     20.87 o 
   7   7   8        0.11        6.20      5.84 o 
   8   7   8      899.07      905.21     13.68 o 
   9   7   8      141.81      134.07     15.65 o 
  10   7   8      269.18      287.24     20.64 o 
   0   8   8     1654.39     1776.97     34.53 o 
   1   8   8     3840.06     3820.74     64.98 o 
   2   8   8       26.36       15.59      3.22 o 
   3   8   8      816.98      776.69     11.91 o 
   4   8   8       39.29       34.90      4.60 o 
   5   8   8      268.47      260.87     10.52 o 
   6   8   8      302.68      301.18     13.43 o 
   7   8   8      495.98      465.95     14.25 o 
   8   8   8        1.43       -7.13      7.13 o 
   9   8   8       80.24       74.07     11.42 o 
  10   8   8       18.36       11.25      5.81 o 
   1   9   8     1222.60     1209.50     24.68 o 
   2   9   8        5.33       11.35      2.42 o 
   3   9   8     2790.06     2978.31     36.82 o 
   4   9   8      182.34      174.48      6.01 o 
   5   9   8      200.55      195.65     10.05 o 
   6   9   8       97.56      100.59     12.37 o 
   7   9   8       70.06       71.35      9.61 o 
   8   9   8       68.56       50.61      8.90 o 
   9   9   8       76.97       81.44     12.42 o 
  10   9   8       31.50       23.59      7.54 o 
   0  10   8     2430.57     2544.08     57.51 o 
   1  10   8       24.77       20.26      3.65 o 
   2  10   8        3.08        2.48      2.89 o 
   3  10   8        4.67        3.25      4.00 o 
   4  10   8       71.80       66.31      7.09 o 
   5  10   8       19.39       15.00      4.49 o 
   6  10   8       60.30       61.95      7.44 o 
   7  10   8      271.44      224.57     25.99 o 
   8  10   8       49.22       49.14      8.91 o 
   9  10   8       52.74       61.57     10.72 o 
  10  10   8        1.82        5.71      5.71 o 
   1  11   8      267.07      288.29     10.52 o 
   2  11   8      309.58      347.04     10.84 o 
   3  11   8     1278.44     1305.01     18.48 o 
   4  11   8      165.08      200.64     10.51 o 
   5  11   8      342.81      330.74     18.33 o 
   6  11   8        6.81       13.66      5.55 o 
   7  11   8      396.65      431.44     14.70 o 
   8  11   8        2.24        6.99      4.97 o 
   9  11   8       57.68       57.35      9.19 o 
   0  12   8      275.81      242.89     45.91 o 
   1  12   8      264.11      289.99     11.64 o 
   2  12   8       28.39       21.23      4.36 o 
   3  12   8        5.72        6.95      2.87 o 
   4  12   8       47.21       28.07      4.80 o 
   5  12   8      102.02       81.44     10.83 o 
   6  12   8      132.52      136.20     15.68 o 
   7  12   8       71.36       62.01      9.42 o 
   8  12   8       39.38       32.79      7.51 o 
   9  12   8      116.03      113.03     20.30 o 
   1  13   8      334.89      328.63     21.06 o 
   2  13   8        0.20        0.62      5.97 o 
   3  13   8      568.10      613.21     11.37 o 
   4  13   8      531.39      537.78     13.50 o 
   5  13   8      142.44      170.49     17.90 o 
   6  13   8       15.55       11.55      6.60 o 
   7  13   8       95.36       69.63     10.13 o 
   8  13   8        3.50        8.71      5.27 o 
   9  13   8        5.06        5.62      5.57 o 
   0  14   8      550.91      654.80     26.08 o 
   1  14   8      539.17      584.08     15.60 o 
   2  14   8        0.78       10.90      4.94 o 
   3  14   8       12.49       14.47      6.39 o 
   4  14   8       92.32       90.87     10.51 o 
   5  14   8        2.99        8.87      4.60 o 
   6  14   8       22.76       16.71      5.34 o 
   7  14   8      115.75      106.60     12.92 o 
   8  14   8        6.59        9.51      6.77 o 
   1  15   8        6.05       -5.77     10.76 o 
   2  15   8        3.76        8.08      7.49 o 
   3  15   8      474.77      517.22     13.42 o 
   4  15   8       14.71        7.64      6.08 o 
   5  15   8       35.81       38.15      6.94 o 
   6  15   8        0.50        3.37      5.83 o 
   7  15   8        0.36        2.90      4.93 o 
   8  15   8        2.77        9.52      5.63 o 
   0  16   8      109.66      111.16     23.98 o 
   1  16   8      532.31      589.84     18.74 o 
   2  16   8       34.54       35.41      6.44 o 
   3  16   8        0.84        4.60      4.75 o 
   4  16   8       16.46       21.65      5.53 o 
   5  16   8      207.44      195.00     19.28 o 
   6  16   8       26.39       26.85      5.61 o 
   7  16   8       68.18       62.76     10.07 o 
   1  17   8      176.26      145.10     22.78 o 
   2  17   8       15.14       21.45      8.07 o 
   3  17   8        9.35       15.32      5.38 o 
   4  17   8       51.21       40.77      6.40 o 
   5  17   8       12.23       11.18      4.61 o 
   6  17   8       92.01       79.56     12.92 o 
   7  17   8       12.03        7.47     17.36 o 
   0  18   8       41.00       42.11     17.23 o 
   1  18   8       80.81       66.01     13.91 o 
   2  18   8        7.71       10.66      5.55 o 
   3  18   8      132.66       98.07     14.50 o 
   4  18   8       33.28       32.24      6.30 o 
   5  18   8      115.11       97.22     15.30 o 
   6  18   8       75.70       62.11     12.76 o 
   1  19   8      246.14      204.31     29.91 o 
   2  19   8        7.19        2.49      6.38 o 
   3  19   8       37.75       31.49      7.43 o 
   4  19   8       36.05       29.20      6.23 o 
   5  19   8       72.74       50.18     10.51 o 
   0  20   8       33.21       33.64     15.09 o 
   1  20   8      115.33      110.29     20.96 o 
   2  20   8       19.64       21.61      8.21 o 
   3  20   8       13.73       14.20      7.75 o 
   4  20   8       35.05       35.85      7.90 o 
   1  21   8       36.79       33.65     10.51 o 
   2  21   8        4.55       15.67      7.82 o 
   1   1   9     2920.46     2769.63     40.99 o 
   2   1   9     1535.66     1518.25     17.36 o 
   3   1   9     6790.87     6469.49     43.21 o 
   4   1   9      464.73      426.65      5.96 o 
   5   1   9        3.61        2.54      1.34 o 
   6   1   9     1424.67     1430.26     15.33 o 
   7   1   9      141.30      127.65      7.91 o 
   8   1   9     1564.57     1718.23     23.64 o 
   9   1   9     1425.97     1502.07     17.36 o 
  10   1   9       23.53       25.76      8.34 o 
  11   1   9       32.09       30.95      7.17 o 
   0   2   9    12195.15    12304.58    188.55 o 
   1   2   9     2959.94     2967.19     31.59 o 
   2   2   9      253.17      244.92      3.30 o 
   3   2   9       67.79       98.28      3.31 o 
   4   2   9        0.69        2.72      2.27 o 
   5   2   9      297.40      272.98      6.24 o 
   6   2   9      397.49      390.14      7.03 o 
   7   2   9      287.43      273.44     10.85 o 
   8   2   9      347.55      418.26     11.25 o 
   9   2   9      337.58      351.03     24.62 o 
  10   2   9      250.42      278.33     21.51 o 
  11   2   9      171.86      150.72     29.04 o 
   1   3   9       73.47       75.45      2.34 o 
   2   3   9     3198.62     2957.29     25.74 o 
   3   3   9      689.05      670.87      7.27 o 
   4   3   9     1905.16     1901.82     22.02 o 
   5   3   9      768.16      746.34      9.32 o 
   6   3   9      226.99      224.70      5.91 o 
   7   3   9     1796.24     1925.52     25.12 o 
   8   3   9       25.37       20.67      4.73 o 
   9   3   9       87.03       71.32      9.42 o 
  10   3   9       71.64       50.64     12.23 o 
  11   3   9      188.45      140.43     26.84 o 
   0   4   9    20624.01    21840.22     80.30 o 
   1   4   9      430.12      426.41      6.46 o 
   2   4   9     9790.59     9158.34     80.78 o 
   3   4   9      644.98      641.37      8.71 o 
   4   4   9     1383.53     1397.38     17.56 o 
   5   4   9      135.85      139.79      5.49 o 
   6   4   9       16.29       12.74      3.12 o 
   7   4   9      424.21      460.42      9.30 o 
   8   4   9      129.53      100.40      9.58 o 
   9   4   9       93.49      103.80     13.90 o 
  10   4   9        0.47        7.68      6.00 o 
  11   4   9        1.94       12.69      7.93 o 
   1   5   9      472.34      378.79      5.18 o 
   2   5   9      642.76      673.36      9.51 o 
   3   5   9      971.27      888.12     10.17 o 
   4   5   9     1626.70     1732.07     20.80 o 
   5   5   9      678.11      697.51     11.20 o 
   6   5   9        5.96        6.14      4.82 o 
   7   5   9       68.66       70.69      7.86 o 
   8   5   9        3.68        6.03      4.50 o 
   9   5   9      235.25      193.34     22.22 o 
  10   5   9      144.69      146.05     23.18 o 
   0   6   9      776.98      779.73     12.09 o 
   1   6   9     3312.64     3324.72     45.73 o 
   2   6   9      504.14      470.92      6.65 o 
   3   6   9       25.72       26.77      3.04 o 
   4   6   9      528.40      541.03     13.10 o 
   5   6   9     1458.26     1470.34     20.90 o 
   6   6   9     1888.86     1959.04     23.04 o 
   7   6   9      890.06      864.59     16.85 o 
   8   6   9       60.08       40.17      6.77 o 
   9   6   9      131.85      128.97     17.09 o 
  10   6   9        7.37        3.90      6.05 o 
   1   7   9       51.24       67.63      5.27 o 
   2   7   9      612.30      579.65      9.28 o 
   3   7   9        5.12        7.37      2.56 o 
   4   7   9      570.65      548.13     10.22 o 
   5   7   9        7.80       10.88      5.94 o 
   6   7   9      552.66      554.79     13.17 o 
   7   7   9        4.44        7.94      5.39 o 
   8   7   9       73.19       56.06      8.57 o 
   9   7   9        8.31       25.38      6.62 o 
  10   7   9      103.34      108.19     19.18 o 
   0   8   9     3784.18     4064.74     71.09 o 
   1   8   9      297.16      280.97      6.36 o 
   2   8   9      746.67      788.30     12.19 o 
   3   8   9      122.20      122.10     11.86 o 
   4   8   9      119.71      107.34      6.66 o 
   5   8   9     2023.88     2043.09     28.02 o 
   6   8   9      839.05      854.67     21.96 o 
   7   8   9      157.58      174.03     19.19 o 
   8   8   9      207.62      174.58     22.49 o 
   9   8   9       13.67       16.45      5.60 o 
  10   8   9       22.45       15.60      5.76 o 
   1   9   9       13.83       14.54      4.59 o 
   2   9   9      100.00      135.05      9.00 o 
   3   9   9      212.73      239.72     11.25 o 
   4   9   9       61.76       51.35      7.68 o 
   5   9   9       43.42       39.19      7.85 o 
   6   9   9      193.17      161.52     17.81 o 
   7   9   9       22.40       17.86      4.99 o 
   8   9   9       47.45       45.92      7.77 o 
   9   9   9        2.11        5.38      5.79 o 
  10   9   9      120.64      102.13     19.71 o 
   0  10   9       21.40       42.62     12.01 o 
   1  10   9      442.05      448.20      8.77 o 
   2  10   9       80.05       78.09      7.79 o 
   3  10   9      160.25      165.56     11.08 o 
   4  10   9       54.74       66.62      8.14 o 
   5  10   9      135.97      154.12     15.51 o 
   6  10   9        1.31       -0.44      4.60 o 
   7  10   9      210.00      188.34     21.85 o 
   8  10   9       16.55       13.91      4.48 o 
   9  10   9        0.18        9.68      4.74 o 
   1  11   9       34.08       35.91      6.34 o 
   2  11   9      221.91      192.16      7.68 o 
   3  11   9       22.01        5.17      5.73 o 
   4  11   9      518.70      586.40     10.82 o 
   5  11   9        0.19        3.89      3.41 o 
   6  11   9       87.24       77.70      9.91 o 
   7  11   9      123.82      117.77     12.90 o 
   8  11   9      276.52      268.07     18.30 o 
   9  11   9        0.04        5.66      5.03 o 
   0  12   9     4836.80     5445.96    119.07 o 
   1  12   9      642.78      648.51     22.35 o 
   2  12   9       65.25       57.04      7.46 o 
   3  12   9        8.36        4.98      7.36 o 
   4  12   9       37.20       28.81      4.66 o 
   5  12   9      275.19      326.46     24.32 o 
   6  12   9       59.94       46.46      7.31 o 
   7  12   9      179.12      172.68     23.01 o 
   8  12   9      128.14      134.97     18.14 o 
   9  12   9       49.70       33.33      7.82 o 
   1  13   9      485.32      500.99     19.07 o 
   2  13   9      132.27      125.04     12.10 o 
   3  13   9      280.14      329.86     16.97 o 
   4  13   9        6.98        1.41      4.97 o 
   5  13   9       46.49       46.04      6.34 o 
   6  13   9        3.47       10.26      4.92 o 
   7  13   9        6.40       15.56      4.46 o 
   8  13   9       27.69       18.60      5.70 o 
   0  14   9      317.61      328.93     54.22 o 
   1  14   9        4.41        4.99      9.18 o 
   2  14   9        7.38        8.21      6.08 o 
   3  14   9       72.04       67.72      8.61 o 
   4  14   9      525.68      516.34     15.00 o 
   5  14   9      293.41      315.10     15.63 o 
   6  14   9       20.84       16.93      4.44 o 
   7  14   9        7.23       18.55      6.24 o 
   8  14   9       97.70       82.93     14.04 o 
   1  15   9       37.87       35.59     10.29 o 
   2  15   9      109.97      111.06     13.20 o 
   3  15   9      122.25      123.98     14.29 o 
   4  15   9      586.48      614.97     20.43 o 
   5  15   9        8.96       12.22      5.35 o 
   6  15   9       12.16       12.64      5.62 o 
   7  15   9       77.37       78.62     10.44 o 
   0  16   9      746.64      876.05     30.25 o 
   1  16   9      152.05      147.04     17.93 o 
   2  16   9      197.25      199.22     24.15 o 
   3  16   9       35.18       25.44      6.72 o 
   4  16   9       78.65       71.18     10.46 o 
   5  16   9        3.11       11.06      4.18 o 
   6  16   9      174.67      165.75     21.15 o 
   7  16   9       71.13       53.25      9.91 o 
   1  17   9       91.58       85.54     11.51 o 
   2  17   9        5.03        0.02      9.67 o 
   3  17   9      231.58      262.24     24.47 o 
   4  17   9        7.86        7.57      6.56 o 
   5  17   9       30.81       28.14      7.05 o 
   6  17   9       98.31       70.78     10.96 o 
   0  18   9      178.26      172.69     39.15 o 
   1  18   9       24.76       20.66      6.24 o 
   2  18   9        2.31       13.01      7.63 o 
   3  18   9        1.43        3.13      5.21 o 
   4  18   9       15.17       16.23      5.28 o 
   5  18   9        0.07        2.98      5.87 o 
   1  19   9       91.30       95.32     19.19 o 
   2  19   9      231.67      205.41     24.93 o 
   3  19   9      189.57      143.76     24.11 o 
   4  19   9       63.94       69.52     12.90 o 
   0  20   9       95.72       83.37     27.06 o 
   1  20   9       15.41        5.37      5.99 o 
   2  20   9       11.00       13.73      8.77 o 
   3  20   9        0.28       10.99      8.22 o 
   1  21   9       17.11       21.25      7.64 o 
   0   0  10       42.48       39.10     12.49 o 
   1   0  10      832.71      983.92     14.38 o 
   2   0  10     6887.54     7014.73     61.68 o 
   3   0  10     1025.13      922.61     14.77 o 
   4   0  10     1951.79     2016.75     26.13 o 
   5   0  10        1.84        6.50      2.35 o 
   6   0  10        3.77        4.00      3.39 o 
   7   0  10     1649.97     1761.09     35.91 o 
   8   0  10      110.75      142.72     23.62 o 
   9   0  10      185.39      234.72     35.06 o 
  10   0  10      107.41      140.49     33.36 o 
  11   0  10      109.59       98.09     37.15 o 
   1   1  10      438.78      464.80      6.83 o 
   2   1  10     3001.03     2839.26     60.75 o 
   3   1  10     1783.18     1779.33     15.72 o 
   4   1  10     2275.77     2386.41     21.16 o 
   5   1  10      501.63      520.06      5.75 o 
   6   1  10     1617.90     1607.13     19.86 o 
   7   1  10      881.17      950.74     15.84 o 
   8   1  10      464.37      497.80     10.91 o 
   9   1  10      517.46      532.67     14.38 o 
  10   1  10       99.61      105.71     18.42 o 
  11   1  10        9.76       12.79      7.52 o 
   0   2  10     7366.63     7320.51    122.43 o 
   1   2  10     3922.46     3736.00     48.49 o 
   2   2  10     1636.63     1527.06     13.27 o 
   3   2  10        1.31        1.74      1.59 o 
   4   2  10      512.53      470.90      5.25 o 
   5   2  10      512.66      545.68      8.15 o 
   6   2  10      616.61      628.85      8.27 o 
   7   2  10     1464.25     1524.44     24.66 o 
   8   2  10      123.04       90.91     10.57 o 
   9   2  10       17.78       12.70      5.50 o 
  10   2  10        0.60        7.86      4.90 o 
   1   3  10      559.89      584.33      5.90 o 
   2   3  10      752.12      732.32      6.11 o 
   3   3  10      780.76      720.90      8.15 o 
   4   3  10      132.05      121.87      4.33 o 
   5   3  10      669.72      691.34      9.44 o 
   6   3  10        5.24        4.44      3.32 o 
   7   3  10       31.42       24.26      5.10 o 
   8   3  10        1.32        7.20      6.19 o 
   9   3  10       12.20        9.47      6.22 o 
  10   3  10      305.58      241.32     34.55 o 
   0   4  10      129.88       63.18      3.09 o 
   1   4  10      707.73      741.35      7.49 o 
   2   4  10      162.16      145.50      3.14 o 
   3   4  10        8.39       13.23      2.12 o 
   4   4  10      237.79      230.07      5.83 o 
   5   4  10      178.36      155.43      6.03 o 
   6   4  10     2596.55     2698.80     25.64 o 
   7   4  10        1.49        7.98      3.21 o 
   8   4  10       74.18       68.03      7.94 o 
   9   4  10       71.51       77.46     10.92 o 
  10   4  10      136.95      113.32     14.26 o 
   1   5  10      517.10      584.04      6.03 o 
   2   5  10     2483.20     2571.72     24.39 o 
   3   5  10     4150.95     4259.34     43.76 o 
   4   5  10        0.20        2.22      1.40 o 
   5   5  10      168.50      170.38     16.63 o 
   6   5  10      761.09      690.23     12.79 o 
   7   5  10       68.53       75.59      8.12 o 
   8   5  10      446.90      492.56     15.51 o 
   9   5  10        5.09       10.48      5.93 o 
  10   5  10        5.06        0.16      6.18 o 
   0   6  10     2123.35     2278.81     32.32 o 
   1   6  10      386.05      403.48      5.49 o 
   2   6  10      340.46      333.73      3.96 o 
   3   6  10       71.34       62.49      5.65 o 
   4   6  10      383.95      437.88      8.24 o 
   5   6  10      493.37      510.12     11.19 o 
   6   6  10     1059.30     1112.74     21.70 o 
   7   6  10     1063.85     1132.56     17.30 o 
   8   6  10      373.04      369.07     12.76 o 
   9   6  10       67.72       55.65      9.40 o 
  10   6  10      303.47      353.06     30.22 o 
   1   7  10       22.24       19.32      2.64 o 
   2   7  10     2091.58     2145.28     21.36 o 
   3   7  10     1649.16     1729.21     18.27 o 
   4   7  10      451.81      470.53      6.01 o 
   5   7  10      424.07      437.09     11.00 o 
   6   7  10       44.80       26.91      5.46 o 
   7   7  10      900.88      998.42     14.00 o 
   8   7  10      123.90      130.17     17.47 o 
   9   7  10       35.36       31.32      7.07 o 
  10   7  10       17.10       11.98      4.83 o 
   0   8  10      166.31      104.10     15.43 o 
   1   8  10       15.15        9.88      3.58 o 
   2   8  10     1117.04     1114.06     14.71 o 
   3   8  10      927.26      953.89     10.73 o 
   4   8  10      197.56      197.15      4.81 o 
   5   8  10      995.20     1032.65     15.12 o 
   6   8  10      110.40      107.31     11.33 o 
   7   8  10      262.89      257.84     14.69 o 
   8   8  10       18.67       19.15      5.29 o 
   9   8  10       46.32       45.20      8.49 o 
  10   8  10        0.83        9.08      5.76 o 
   1   9  10      640.26      641.40     13.69 o 
   2   9  10     1199.97     1184.63     19.43 o 
   3   9  10      746.92      765.94     10.56 o 
   4   9  10     1793.45     1991.29     29.51 o 
   5   9  10     1110.75     1085.98     18.94 o 
   6   9  10       21.49       24.65      5.51 o 
   7   9  10        0.45        6.22      4.07 o 
   8   9  10       84.07       69.30     10.09 o 
   9   9  10      155.41      126.25     20.26 o 
   0  10  10     1916.95     1927.81     46.21 o 
   1  10  10      922.88     1039.67     23.01 o 
   2  10  10      912.24      887.27     12.45 o 
   3  10  10      656.86      644.44     10.83 o 
   4  10  10      214.00      209.03      9.59 o 
   5  10  10      198.04      206.92     13.13 o 
   6  10  10      269.56      271.92     11.59 o 
   7  10  10       47.80       34.42      6.12 o 
   8  10  10        0.98        6.72      4.01 o 
   9  10  10       91.97       77.87     12.14 o 
   1  11  10       11.78        4.85      7.12 o 
   2  11  10       43.37       53.64      6.12 o 
   3  11  10      947.86      963.23     13.60 o 
   4  11  10     1716.18     1824.17     28.00 o 
   5  11  10      234.47      223.09     14.61 o 
   6  11  10      127.05      114.14     12.50 o 
   7  11  10        2.64        9.14      4.67 o 
   8  11  10        4.97       10.88      5.13 o 
   9  11  10        0.29        2.64      4.36 o 
   0  12  10     1086.22     1186.90     45.93 o 
   1  12  10        8.54       -7.00     11.12 o 
   2  12  10       70.47       62.48      8.21 o 
   3  12  10      442.12      480.07     10.05 o 
   4  12  10        3.28       -5.88      5.88 o 
   5  12  10      364.50      389.92     15.60 o 
   6  12  10       43.65       24.51      6.17 o 
   7  12  10      170.91      168.62     21.34 o 
   8  12  10        0.84        9.46      4.62 o 
   9  12  10       67.62       49.65     23.33 o 
   1  13  10      924.12      961.99     23.87 o 
   2  13  10      645.41      673.25     20.68 o 
   3  13  10      274.90      273.17     18.06 o 
   4  13  10      110.95      111.82     12.07 o 
   5  13  10       92.12       82.06      9.45 o 
   6  13  10       95.53       90.70     11.11 o 
   7  13  10        0.24       10.43      5.66 o 
   8  13  10      335.81      407.73     19.36 o 
   0  14  10      530.43      637.78     42.22 o 
   1  14  10        1.70       -9.82      9.82 o 
   2  14  10      358.59      361.15     16.27 o 
   3  14  10        7.50        8.30      4.77 o 
   4  14  10       24.35       11.41      5.28 o 
   5  14  10      162.31      162.16     16.45 o 
   6  14  10       80.94       97.30     12.06 o 
   7  14  10       67.84       68.91     11.22 o 
   8  14  10        4.63        2.17      5.84 o 
   1  15  10      197.37      189.56     21.20 o 
   2  15  10       40.17       44.44      8.32 o 
   3  15  10        9.68       23.79      5.24 o 
   4  15  10      399.71      471.87     14.98 o 
   5  15  10        2.40        8.05      5.66 o 
   6  15  10       45.79       35.98      6.94 o 
   7  15  10       96.24       91.15     14.68 o 
   0  16  10      580.75      616.88     31.85 o 
   1  16  10      408.74      463.36     20.69 o 
   2  16  10       32.57       40.46     10.58 o 
   3  16  10        5.94       10.04      4.61 o 
   4  16  10       61.23       64.91     10.37 o 
   5  16  10       69.44       70.98      9.77 o 
   6  16  10      203.10      184.31     22.90 o 
   7  16  10       28.28       23.97      9.62 o 
   1  17  10      198.69      164.33     21.71 o 
   2  17  10       40.57       59.29     10.33 o 
   3  17  10       14.96       17.89      7.24 o 
   4  17  10      121.03      109.77     14.81 o 
   5  17  10      131.35      109.41     15.78 o 
   6  17  10       53.98       50.36      9.62 o 
   0  18  10      289.16      251.22     43.51 o 
   1  18  10       24.70       24.99      6.42 o 
   2  18  10        3.55       -8.96      9.16 o 
   3  18  10       33.75       36.72      7.97 o 
   4  18  10       65.62       62.46     10.42 o 
   5  18  10        1.98        9.59      6.21 o 
   1  19  10       43.02       30.55      9.47 o 
   2  19  10        2.28        2.02      8.71 o 
   3  19  10       53.67       31.25      9.90 o 
   4  19  10       10.98        9.05      5.42 o 
   0  20  10      139.35      121.11     35.65 o 
   1  20  10       11.20       17.90      7.54 o 
   2  20  10       41.85       38.99     11.61 o 
   1   1  11      372.04      369.78      5.02 o 
   2   1  11     2070.05     1907.37     14.52 o 
   3   1  11      264.62      271.28      4.04 o 
   4   1  11      693.33      691.09      6.73 o 
   5   1  11      332.52      325.43      4.73 o 
   6   1  11        1.45        2.19      2.90 o 
   7   1  11       12.89       10.63      4.98 o 
   8   1  11      235.05      263.74     17.26 o 
   9   1  11       36.34       35.86      7.12 o 
  10   1  11        0.11        4.74      6.15 o 
   0   2  11       82.94      113.68      5.09 o 
   1   2  11     1027.94     1018.12      9.88 o 
   2   2  11     1498.69     1524.85     17.59 o 
   3   2  11       26.73       20.75      2.28 o 
   4   2  11       17.35       23.03      2.80 o 
   5   2  11        8.42        9.66      3.09 o 
   6   2  11      690.98      706.12      9.12 o 
   7   2  11     1115.73     1208.45     18.73 o 
   8   2  11      184.75      158.47     17.34 o 
   9   2  11       12.21        7.37      4.61 o 
  10   2  11       41.91       30.21      7.34 o 
   1   3  11     2555.22     2391.39     29.54 o 
   2   3  11       16.84       10.94      1.86 o 
   3   3  11      159.01      141.86      4.31 o 
   4   3  11      424.53      428.41      5.63 o 
   5   3  11      292.97      308.78      9.58 o 
   6   3  11       53.72       55.98      7.48 o 
   7   3  11      671.73      707.73     11.98 o 
   8   3  11      150.79      169.30     19.13 o 
   9   3  11       40.70       35.53      7.73 o 
  10   3  11        6.70       17.33      7.05 o 
   0   4  11     2056.30     1972.62     21.27 o 
   1   4  11       16.51       17.35      1.93 o 
   2   4  11       73.05       68.12      3.59 o 
   3   4  11      697.44      763.02      8.56 o 
   4   4  11      171.94      153.31      4.91 o 
   5   4  11       37.57       36.43      5.19 o 
   6   4  11      182.04      170.52     11.56 o 
   7   4  11      505.32      494.63     10.03 o 
   8   4  11        0.65        3.36      4.70 o 
   9   4  11      142.95      128.81     14.88 o 
  10   4  11      260.03      320.22     15.14 o 
   1   5  11        2.70        2.71      1.71 o 
   2   5  11     1600.12     1690.33     15.38 o 
   3   5  11       49.40       65.28      5.75 o 
   4   5  11      501.41      511.80      9.63 o 
   5   5  11      155.34      153.29      5.71 o 
   6   5  11       13.06        9.36      4.74 o 
   7   5  11      359.99      350.14     13.20 o 
   8   5  11       21.91       31.22      5.81 o 
   9   5  11       46.85       45.20      7.27 o 
  10   5  11      136.68       97.41     18.04 o 
   0   6  11     1883.55     1910.04     30.00 o 
   1   6  11       98.26      105.98      3.33 o 
   2   6  11      336.22      285.81      4.26 o 
   3   6  11      359.32      325.85      4.87 o 
   4   6  11      606.00      600.94      7.36 o 
   5   6  11      225.77      232.34     13.03 o 
   6   6  11       74.34       72.98      9.53 o 
   7   6  11       74.74       75.00      7.92 o 
   8   6  11      188.09      196.60     23.27 o 
   9   6  11       19.01       12.57      6.20 o 
  10   6  11       66.32       62.06     11.52 o 
   1   7  11      816.91      804.71      9.42 o 
   2   7  11      155.13      156.06      5.42 o 
   3   7  11     1622.96     1677.06     16.69 o 
   4   7  11       51.91       50.32      7.26 o 
   5   7  11      237.52      225.66     11.26 o 
   6   7  11        0.61       -0.27      3.55 o 
   7   7  11        0.44        3.68      4.45 o 
   8   7  11       12.83       12.09      5.42 o 
   9   7  11        6.88       12.29      5.82 o 
  10   7  11        3.14        4.65      6.37 o 
   0   8  11     1496.02     1625.68     28.20 o 
   1   8  11      269.13      281.41      6.55 o 
   2   8  11       93.33       91.45      6.63 o 
   3   8  11       28.46       39.72      3.87 o 
   4   8  11        1.14        3.04      2.10 o 
   5   8  11       46.44       48.32      7.97 o 
   6   8  11      702.64      732.71     15.12 o 
   7   8  11      405.48      444.18     17.66 o 
   8   8  11       14.19       15.79      4.12 o 
   9   8  11        9.38       20.45      6.15 o 
   1   9  11     1006.00     1157.74     18.21 o 
   2   9  11      229.46      225.77      6.43 o 
   3   9  11      416.17      382.10     10.25 o 
   4   9  11      159.51      147.67      8.08 o 
   5   9  11      237.35      229.03     11.32 o 
   6   9  11       14.39       10.62      4.52 o 
   7   9  11       42.79       40.12      7.12 o 
   8   9  11        3.91       10.40      4.80 o 
   9   9  11        0.02       12.31      5.47 o 
   0  10  11     1067.44     1036.62     46.02 o 
   1  10  11      202.17      212.05     11.80 o 
   2  10  11      149.29      144.68     14.87 o 
   3  10  11     1158.49     1238.99     19.17 o 
   4  10  11      115.11       93.98     10.20 o 
   5  10  11       60.69       54.87      7.37 o 
   6  10  11       80.58      109.19     11.39 o 
   7  10  11        5.71       17.04      6.10 o 
   8  10  11        5.79       18.64      4.23 o 
   9  10  11        0.67        6.42      3.78 o 
   1  11  11       12.60        9.73      6.31 o 
   2  11  11       69.33       86.93     10.05 o 
   3  11  11       50.49       60.24      7.80 o 
   4  11  11       71.92       64.20      7.86 o 
   5  11  11      310.52      346.86     10.76 o 
   6  11  11      166.21      159.71     19.81 o 
   7  11  11      109.75       89.63     11.33 o 
   8  11  11       15.77       18.43      5.42 o 
   9  11  11       18.24       21.99      6.69 o 
   0  12  11      391.52      355.15     49.75 o 
   1  12  11      451.26      477.27     22.31 o 
   2  12  11      759.27      824.45     21.97 o 
   3  12  11       24.14       15.30      4.85 o 
   4  12  11      107.63      109.91     12.56 o 
   5  12  11       96.42       91.04      9.19 o 
   6  12  11      241.98      268.82     12.95 o 
   7  12  11       20.86       24.49      5.88 o 
   8  12  11        0.02        3.03      5.50 o 
   1  13  11      441.23      448.24     17.98 o 
   2  13  11       13.39       11.15      5.13 o 
   3  13  11      577.60      624.22     14.57 o 
   4  13  11      737.58      807.18     15.47 o 
   5  13  11        2.82        2.50      4.68 o 
   6  13  11       43.37       48.13      7.96 o 
   7  13  11       18.07       20.23      5.04 o 
   8  13  11       21.17       18.97      6.71 o 
   0  14  11      125.25      125.17     24.34 o 
   1  14  11      590.53      597.20     14.50 o 
   2  14  11        6.84       13.39      4.46 o 
   3  14  11      371.94      403.25     19.70 o 
   4  14  11        2.03        6.60      5.77 o 
   5  14  11       24.40       23.10      4.90 o 
   6  14  11      100.65       84.38     10.74 o 
   7  14  11       33.13       25.52      5.87 o 
   1  15  11        0.67        2.54      7.28 o 
   2  15  11      466.93      551.35     21.85 o 
   3  15  11       34.20       19.87      5.66 o 
   4  15  11        8.73       11.14      6.23 o 
   5  15  11      310.03      307.20     20.94 o 
   6  15  11        0.01       13.91      4.15 o 
   7  15  11       10.26       14.54      5.60 o 
   0  16  11       67.24       59.61     17.34 o 
   1  16  11      215.10      207.70     22.66 o 
   2  16  11        0.01        8.98      7.36 o 
   3  16  11        5.55        2.11      6.42 o 
   4  16  11       90.18       86.55     11.22 o 
   5  16  11        2.54       13.42      5.54 o 
   6  16  11       16.93       12.98      5.32 o 
   1  17  11       19.61       21.04      7.10 o 
   2  17  11      181.74      154.77     23.47 o 
   3  17  11        0.01        8.22      7.26 o 
   4  17  11       28.33       26.90      6.20 o 
   5  17  11        1.17       10.01      4.24 o 
   0  18  11        0.23       -0.32     13.80 o 
   1  18  11        0.09        6.64      6.92 o 
   2  18  11       18.11       16.58      8.28 o 
   3  18  11        4.42        8.02      8.33 o 
   4  18  11        2.68        4.98      6.40 o 
   1  19  11       56.60       36.42     10.29 o 
   2  19  11      110.77      129.42     27.67 o 
   3  19  11        6.35       15.76      8.61 o 
   0  20  11       35.58       18.02     17.80 o 
   1  20  11       11.76       14.03      7.87 o 
   0   0  12        5.19       12.38     10.77 o 
   1   0  12     6084.03     5939.44    120.94 o 
   2   0  12        4.79       10.68      2.15 o 
   3   0  12      694.85      714.67      8.22 o 
   4   0  12     2011.55     2105.50     24.46 o 
   5   0  12      520.91      513.47      9.00 o 
   6   0  12        0.85       -2.19      4.04 o 
   7   0  12     1307.54     1461.63     28.72 o 
   8   0  12       87.45       58.53      9.63 o 
   9   0  12      153.67      174.51     19.56 o 
  10   0  12       33.79       33.54      9.86 o 
   1   1  12      547.04      501.66      5.62 o 
   2   1  12      402.55      383.73      4.46 o 
   3   1  12      119.21      110.82      3.28 o 
   4   1  12     1511.77     1553.31     20.25 o 
   5   1  12      569.89      572.79      6.48 o 
   6   1  12       32.60       29.88      3.70 o 
   7   1  12        6.31        4.79      3.93 o 
   8   1  12      451.34      471.53     11.29 o 
   9   1  12      129.35      111.75     15.43 o 
  10   1  12      199.64      179.00     15.61 o 
   0   2  12     1938.18     2026.29     25.13 o 
   1   2  12       27.48       41.14      2.90 o 
   2   2  12      149.74      168.52      2.71 o 
   3   2  12     1010.00      971.18      8.88 o 
   4   2  12        1.51        5.64      2.01 o 
   5   2  12     3164.01     3351.90     37.98 o 
   6   2  12     1544.32     1697.46     22.55 o 
   7   2  12      882.08      888.66     14.71 o 
   8   2  12      128.73      112.03     12.89 o 
   9   2  12       77.18       69.24     11.35 o 
  10   2  12       44.93       51.13      9.88 o 
   1   3  12     1013.43     1003.60     14.40 o 
   2   3  12      499.84      550.12      6.02 o 
   3   3  12      404.44      435.16      4.73 o 
   4   3  12      986.15     1029.33     11.72 o 
   5   3  12      450.18      448.11      8.16 o 
   6   3  12       12.01        8.02      3.33 o 
   7   3  12      176.57      205.71     20.13 o 
   8   3  12       11.61       14.75      4.31 o 
   9   3  12       69.05       66.77     10.33 o 
  10   3  12       46.37       32.12      9.68 o 
   0   4  12      338.46      297.10      8.78 o 
   1   4  12        0.19        2.35      2.56 o 
   2   4  12      239.75      304.83      3.69 o 
   3   4  12      502.87      478.52      4.56 o 
   4   4  12       17.11       19.78      2.70 o 
   5   4  12        1.69        2.78      2.54 o 
   6   4  12      374.83      388.36      9.84 o 
   7   4  12      692.80      697.98     12.66 o 
   8   4  12        2.90        5.83      3.57 o 
   9   4  12       71.52       65.90     11.18 o 
  10   4  12       46.74       34.45      9.90 o 
   1   5  12       86.32      128.59      3.38 o 
   2   5  12      271.02      258.14      3.55 o 
   3   5  12      576.46      598.25      6.91 o 
   4   5  12     1111.48     1167.83     13.77 o 
   5   5  12       42.64       52.61      6.46 o 
   6   5  12      740.80      787.21     11.27 o 
   7   5  12      132.99      117.84     12.39 o 
   8   5  12        2.31        3.60      4.58 o 
   9   5  12        5.56       18.84      5.12 o 
  10   5  12       80.17       53.81     11.90 o 
   0   6  12       42.83       57.56      7.64 o 
   1   6  12      135.24      116.48      4.33 o 
   2   6  12       35.88       33.82      2.93 o 
   3   6  12        6.96        7.94      1.66 o 
   4   6  12     1715.61     1836.17     23.10 o 
   5   6  12      110.07      111.48     10.82 o 
   6   6  12     1493.18     1622.62     26.17 o 
   7   6  12      253.99      304.97     14.02 o 
   8   6  12        9.72        7.35      5.23 o 
   9   6  12       39.00       27.36      7.23 o 
  10   6  12       76.56       75.20     15.10 o 
   1   7  12     2154.21     2310.46     24.38 o 
   2   7  12      682.81      719.42      8.69 o 
   3   7  12       55.05       61.91      5.52 o 
   4   7  12      491.51      500.18     10.54 o 
   5   7  12       29.10       22.53      4.65 o 
   6   7  12      102.62      101.33     10.25 o 
   7   7  12       47.00       39.48      6.25 o 
   8   7  12      324.98      408.74     20.17 o 
   9   7  12      642.18      773.92     18.73 o 
   0   8  12      648.38      717.32     17.37 o 
   1   8  12       49.76       32.41      4.58 o 
   2   8  12       19.74       21.37      3.30 o 
   3   8  12        0.01        2.96      2.90 o 
   4   8  12      120.14      116.91     11.80 o 
   5   8  12      183.70      165.94     16.20 o 
   6   8  12      594.96      644.07     12.63 o 
   7   8  12       84.53       80.97     10.61 o 
   8   8  12      135.83      114.73     14.74 o 
   9   8  12      235.52      261.59     27.00 o 
   1   9  12     1321.92     1406.83     26.72 o 
   2   9  12      753.84      825.22     14.58 o 
   3   9  12     1118.00     1040.61     12.89 o 
   4   9  12       22.26       31.43      4.49 o 
   5   9  12      290.74      273.00     10.72 o 
   6   9  12       55.96       46.94      7.05 o 
   7   9  12      135.78      151.08     20.26 o 
   8   9  12      139.42      136.14     19.24 o 
   9   9  12      137.62      102.24     17.37 o 
   0  10  12      533.30      488.07     26.57 o 
   1  10  12      353.17      326.42     19.80 o 
   2  10  12      136.64      151.45     12.51 o 
   3  10  12        7.95       10.07      3.59 o 
   4  10  12      366.51      351.02     10.51 o 
   5  10  12       51.62       38.73      6.46 o 
   6  10  12       51.28       54.96      8.97 o 
   7  10  12        0.80       -2.27      5.43 o 
   8  10  12       47.23       50.03      8.19 o 
   9  10  12       52.24       52.07     10.44 o 
   1  11  12     1035.63     1059.16     22.22 o 
   2  11  12      997.60     1071.72     25.41 o 
   3  11  12      244.54      238.25     10.79 o 
   4  11  12       49.74       34.84      6.02 o 
   5  11  12       96.43       88.49      9.92 o 
   6  11  12       48.69       60.51     10.93 o 
   7  11  12       32.68       27.06      6.68 o 
   8  11  12       20.63       17.59      4.70 o 
   0  12  12     1001.13     1087.76     41.31 o 
   1  12  12        2.05       -2.99      4.87 o 
   2  12  12      993.84     1074.21     25.43 o 
   3  12  12       44.09       46.54      7.41 o 
   4  12  12      125.23      111.20     13.24 o 
   5  12  12        2.33        1.74      4.10 o 
   6  12  12      141.09      132.71     14.39 o 
   7  12  12       74.85       56.93      8.19 o 
   8  12  12       21.12       17.70      6.13 o 
   1  13  12      142.52      110.33     14.24 o 
   2  13  12       19.57       19.48      5.88 o 
   3  13  12      608.86      679.95     13.19 o 
   4  13  12       48.76       45.77      6.85 o 
   5  13  12       33.84       29.87      6.39 o 
   6  13  12       32.16       33.13      6.56 o 
   7  13  12        5.19        4.74      4.85 o 
   0  14  12       10.75       14.53     13.71 o 
   1  14  12      221.98      216.63     28.47 o 
   2  14  12       57.93       46.18     10.11 o 
   3  14  12      102.55      104.20     15.44 o 
   4  14  12      233.11      212.82     24.36 o 
   5  14  12      202.16      198.33     13.89 o 
   6  14  12       31.74       27.80      6.97 o 
   7  14  12       56.36       37.63      7.69 o 
   1  15  12        0.42        5.89      9.79 o 
   2  15  12       21.00       22.58      7.72 o 
   3  15  12       19.48       22.98      7.27 o 
   4  15  12      512.31      601.30     26.91 o 
   5  15  12       27.91       17.38      6.63 o 
   6  15  12        0.00        7.67      4.69 o 
   0  16  12        0.20        9.34     14.77 o 
   1  16  12        3.85        5.70      7.41 o 
   2  16  12      334.13      320.18     40.98 o 
   3  16  12       20.34       22.99      6.94 o 
   4  16  12      232.19      198.45     25.93 o 
   5  16  12      215.19      183.06     23.59 o 
   6  16  12       65.38       54.70      9.37 o 
   1  17  12      210.83      210.65     28.94 o 
   2  17  12        2.52        8.68     10.47 o 
   3  17  12       15.01       20.22      6.41 o 
   4  17  12        2.33        6.90      5.35 o 
   5  17  12       83.59       78.52     14.60 o 
   0  18  12        6.94       12.59     10.37 o 
   1  18  12        7.76        6.25      9.01 o 
   2  18  12       61.65       41.53     13.69 o 
   3  18  12      117.97      100.67     20.56 o 
   4  18  12        0.34        4.14      6.49 o 
   1  19  12        4.01       11.00      8.31 o 
   2  19  12        0.31        2.48     12.70 o 
   1   1  13      850.93      866.09     15.36 o 
   2   1  13      208.01      176.90      2.40 o 
   3   1  13      194.40      192.15      5.21 o 
   4   1  13       82.98       79.01      6.71 o 
   5   1  13      268.65      259.48      6.51 o 
   6   1  13       85.62       88.35     10.49 o 
   7   1  13      324.63      421.34     15.45 o 
   8   1  13      108.77       93.77     13.28 o 
   9   1  13        6.47        8.31      4.77 o 
  10   1  13        0.54        7.80      5.64 o 
   0   2  13     1170.08     1146.09     24.48 o 
   1   2  13      127.85      107.05      8.51 o 
   2   2  13       78.87       60.42      2.99 o 
   3   2  13     1062.44     1127.61      9.15 o 
   4   2  13        2.35        5.62      2.52 o 
   5   2  13      275.76      247.69      8.09 o 
   6   2  13      300.11      350.42      9.71 o 
   7   2  13       30.14       29.36      6.58 o 
   8   2  13        0.44        2.95      5.39 o 
   9   2  13       15.02       19.69      4.77 o 
  10   2  13       59.48       39.89     10.91 o 
   1   3  13      337.16      293.17      5.56 o 
   2   3  13        0.22        0.71      1.43 o 
   3   3  13     1233.02     1359.73     14.84 o 
   4   3  13      141.80      122.59      5.98 o 
   5   3  13      236.66      209.69     10.84 o 
   6   3  13       59.36       60.50      6.59 o 
   7   3  13       36.88       27.72      5.31 o 
   8   3  13       19.52       24.42      5.59 o 
   9   3  13      244.23      279.27     14.20 o 
  10   3  13        1.40       13.36      5.60 o 
   0   4  13        2.49        3.50      2.55 o 
   1   4  13     1082.82     1073.98     14.95 o 
   2   4  13       16.28       14.40      2.01 o 
   3   4  13      753.76      817.95      9.64 o 
   4   4  13       36.06       33.19      4.36 o 
   5   4  13       11.50        8.50      2.90 o 
   6   4  13        9.99       16.06      3.37 o 
   7   4  13       77.67       67.38      8.89 o 
   8   4  13        0.66        9.45      4.35 o 
   9   4  13       23.29       16.83      4.85 o 
  10   4  13       61.21       63.10     21.49 o 
   1   5  13       43.53       32.99      3.82 o 
   2   5  13      129.14      110.88      3.14 o 
   3   5  13      780.16      810.21     11.37 o 
   4   5  13       71.58       50.79      6.50 o 
   5   5  13        0.46       -1.41      3.10 o 
   6   5  13      179.14      165.48     14.06 o 
   7   5  13      111.31      126.58     13.18 o 
   8   5  13      128.04      114.80     14.24 o 
   9   5  13        0.05        8.45      4.72 o 
   0   6  13     4134.91     4333.06     62.06 o 
   1   6  13        0.19        3.78      2.19 o 
   2   6  13       46.39       47.67      4.31 o 
   3   6  13        0.15        0.62      1.69 o 
   4   6  13      110.19       87.24      8.64 o 
   5   6  13      938.54      944.44     15.95 o 
   6   6  13       19.67       14.74      5.20 o 
   7   6  13        6.29       10.93      4.61 o 
   8   6  13       24.99       27.58      5.81 o 
   9   6  13        4.20        5.85      4.68 o 
   1   7  13     1742.25     1882.30     21.32 o 
   2   7  13        1.54        5.79      1.98 o 
   3   7  13       88.37       86.84      8.47 o 
   4   7  13      191.85      202.63      6.75 o 
   5   7  13       15.73       14.08      3.84 o 
   6   7  13        4.41       11.12      4.05 o 
   7   7  13       75.48       71.00     10.17 o 
   8   7  13        0.00        7.68      3.98 o 
   9   7  13      155.16      145.74     23.92 o 
   0   8  13     1575.67     1607.03     52.83 o 
   1   8  13      327.25      317.09      8.95 o 
   2   8  13       23.53       13.33      4.24 o 
   3   8  13        8.84        8.06      2.69 o 
   4   8  13      106.25       90.48      9.44 o 
   5   8  13      299.97      368.36     13.56 o 
   6   8  13        0.80        2.13      5.52 o 
   7   8  13      491.66      528.25     13.97 o 
   8   8  13       19.38       12.36      4.29 o 
   9   8  13       31.04       25.61      7.22 o 
   1   9  13      143.59      151.25     18.97 o 
   2   9  13        2.63        5.25      5.36 o 
   3   9  13      156.72      185.85      9.79 o 
   4   9  13        1.69        3.27      4.66 o 
   5   9  13       36.77       36.80      6.16 o 
   6   9  13        7.04        9.59      4.27 o 
   7   9  13       50.19       45.83      6.64 o 
   8   9  13        1.19        4.25      4.84 o 
   9   9  13       67.23       66.64     15.05 o 
   0  10  13        1.30        2.09      7.84 o 
   1  10  13     1277.20     1407.02     26.31 o 
   2  10  13      937.83      937.97     18.70 o 
   3  10  13      797.80      842.58     18.38 o 
   4  10  13      391.36      398.14     11.35 o 
   5  10  13        1.10        4.12      3.93 o 
   6  10  13       56.91       50.38      7.71 o 
   7  10  13      169.53      148.52     19.47 o 
   8  10  13      117.85       95.53     15.70 o 
   1  11  13       28.07       35.15      8.22 o 
   2  11  13       28.72       21.97      4.79 o 
   3  11  13      133.41      124.33     12.60 o 
   4  11  13      137.92      122.05     13.10 o 
   5  11  13        0.01        6.49      4.36 o 
   6  11  13        2.54       15.23      4.98 o 
   7  11  13        4.40       11.35      4.42 o 
   8  11  13       47.82       37.87      7.46 o 
   0  12  13       24.90       19.96      6.74 o 
   1  12  13      405.50      399.30     40.11 o 
   2  12  13      164.74      118.85     15.24 o 
   3  12  13       49.81       48.21      7.72 o 
   4  12  13       42.71       33.51      6.04 o 
   5  12  13      299.56      351.76     13.43 o 
   6  12  13      124.07      117.32     16.97 o 
   7  12  13       46.00       30.67      6.33 o 
   1  13  13        7.32        4.56      8.52 o 
   2  13  13       36.94       51.16     10.01 o 
   3  13  13       69.52       58.78      9.86 o 
   4  13  13      746.08      788.35     12.90 o 
   5  13  13       22.02       21.06      5.06 o 
   6  13  13        5.74        7.68      4.44 o 
   7  13  13       12.10       13.16      5.60 o 
   0  14  13       60.40       63.30     16.75 o 
   1  14  13       37.17       36.79      8.06 o 
   2  14  13       46.92       43.59      9.01 o 
   3  14  13      121.18      125.79     17.82 o 
   4  14  13      196.62      165.74     13.06 o 
   5  14  13      248.83      243.39     18.81 o 
   6  14  13       18.20       22.73      4.80 o 
   7  14  13       91.98       73.09     43.60 o 
   1  15  13      755.28      873.55     26.31 o 
   2  15  13      160.70      125.03     23.66 o 
   3  15  13       84.92       91.18     13.83 o 
   4  15  13       10.19        8.65      5.03 o 
   5  15  13       14.68        4.17      5.03 o 
   6  15  13        0.37        9.29      5.04 o 
   0  16  13      201.25      185.91     49.10 o 
   1  16  13        8.47       12.42      8.47 o 
   2  16  13        0.35       -3.38     10.49 o 
   3  16  13       40.11       32.28     10.44 o 
   4  16  13        4.84       13.30      5.08 o 
   5  16  13      164.77      125.45     23.39 o 
   1  17  13       34.01       25.05      8.38 o 
   2  17  13      118.11       87.38     18.07 o 
   3  17  13      209.43      198.65     33.50 o 
   4  17  13       33.79       36.59      7.78 o 
   0  18  13      255.27      218.78     42.89 o 
   1  18  13        5.08        7.00      8.59 o 
   2  18  13       38.77       32.81     11.11 o 
   3  18  13        1.21        4.96      7.88 o 
   1  19  13       12.26       25.48     15.05 o 
   0   0  14     6565.44     6931.11    166.84 o 
   1   0  14     1229.69     1291.82     32.16 o 
   2   0  14      268.42      265.68      7.86 o 
   3   0  14      131.73      142.99      5.21 o 
   4   0  14       41.66       45.29      6.90 o 
   5   0  14      551.76      553.69     10.38 o 
   6   0  14      109.69      108.68     17.29 o 
   7   0  14        9.85       20.89      6.05 o 
   8   0  14        1.66        8.82      7.73 o 
   9   0  14        8.33       12.50      9.28 o 
   1   1  14       41.03       12.90      4.62 o 
   2   1  14        9.57       10.09      2.52 o 
   3   1  14       89.07       92.00      3.30 o 
   4   1  14       63.68       61.04      6.12 o 
   5   1  14       18.12       14.16      3.63 o 
   6   1  14      918.09      957.40     13.36 o 
   7   1  14       59.46       51.77      6.56 o 
   8   1  14      567.13      611.11     13.86 o 
   9   1  14        9.29       11.15      6.34 o 
   0   2  14      662.84      635.30     22.00 o 
   1   2  14     1566.40     1642.44     26.38 o 
   2   2  14        6.44        7.10      3.04 o 
   3   2  14      718.39      706.63     10.92 o 
   4   2  14       11.72        6.53      2.64 o 
   5   2  14      811.63      871.43     13.94 o 
   6   2  14      300.16      292.10     10.20 o 
   7   2  14      147.51      147.09     17.32 o 
   8   2  14        4.67       11.21      4.54 o 
   9   2  14       21.29        5.20      5.40 o 
   1   3  14      237.67      207.31      7.00 o 
   2   3  14     1462.00     1488.55     14.37 o 
   3   3  14      147.42      142.47      4.09 o 
   4   3  14     1051.44     1074.51     12.21 o 
   5   3  14        8.07        5.91      2.97 o 
   6   3  14      560.95      625.99     11.00 o 
   7   3  14       85.43       87.26     10.81 o 
   8   3  14       97.61       79.98     13.29 o 
   9   3  14        6.01        8.57      5.11 o 
   0   4  14      230.41      218.41      7.60 o 
   1   4  14     1325.64     1218.55     12.87 o 
   2   4  14      249.19      243.48      3.81 o 
   3   4  14      437.64      441.42      5.21 o 
   4   4  14      173.68      171.08      7.41 o 
   5   4  14      240.76      202.38      9.10 o 
   6   4  14      253.32      276.04     11.60 o 
   7   4  14      669.98      689.87     11.46 o 
   8   4  14      131.44      119.37     13.87 o 
   9   4  14       69.22       51.27      9.91 o 
   1   5  14      533.36      541.14      6.25 o 
   2   5  14        5.79        6.57      1.55 o 
   3   5  14     1647.61     1799.91     22.50 o 
   4   5  14      491.68      478.53      7.72 o 
   5   5  14       74.82       57.18      7.11 o 
   6   5  14        1.62        3.35      4.29 o 
   7   5  14        6.08       16.82      4.12 o 
   8   5  14        4.30        8.14      5.79 o 
   9   5  14        1.12        8.39      4.54 o 
   0   6  14     6169.79     6414.82    167.55 o 
   1   6  14      616.37      667.95      9.01 o 
   2   6  14      912.40      885.96     12.82 o 
   3   6  14       15.46       14.00      3.23 o 
   4   6  14      137.23      117.82      7.01 o 
   5   6  14       94.72       87.67     10.06 o 
   6   6  14      672.12      730.25     12.84 o 
   7   6  14       79.58       86.61     12.47 o 
   8   6  14      181.92      151.60     21.32 o 
   9   6  14       54.75       35.05      9.91 o 
   1   7  14      651.12      698.62     10.47 o 
   2   7  14      533.49      634.03      9.05 o 
   3   7  14        0.82       -0.98      2.79 o 
   4   7  14      604.81      678.12     14.63 o 
   5   7  14      538.90      566.22     11.32 o 
   6   7  14      213.88      232.76     10.20 o 
   7   7  14       47.59       42.35      6.63 o 
   8   7  14       27.70       29.56      6.56 o 
   9   7  14      268.65      326.36     30.79 o 
   0   8  14     1169.59     1302.52     38.13 o 
   1   8  14       44.86       57.14      7.88 o 
   2   8  14     1814.54     1969.44     30.40 o 
   3   8  14      271.46      243.54      7.55 o 
   4   8  14      212.68      219.97      8.76 o 
   5   8  14      101.82       93.67     10.55 o 
   6   8  14       74.71       59.71      8.14 o 
   7   8  14      141.68      174.31     12.69 o 
   8   8  14      123.63       85.59     17.08 o 
   1   9  14      354.16      341.92     10.15 o 
   2   9  14       51.59       49.85      7.18 o 
   3   9  14     2118.63     2380.30     24.26 o 
   4   9  14       94.55       90.11      9.92 o 
   5   9  14      230.35      243.40     10.74 o 
   6   9  14       24.59       24.16      5.23 o 
   7   9  14      125.23      130.61     18.17 o 
   8   9  14        3.10       12.48      6.50 o 
   0  10  14      560.31      552.77     21.97 o 
   1  10  14      203.89      215.18     27.38 o 
   2  10  14       12.34       18.74      5.37 o 
   3  10  14      124.22      140.25     15.09 o 
   4  10  14       75.71       74.47     10.26 o 
   5  10  14       14.98       17.96      4.49 o 
   6  10  14        0.85       10.69      5.26 o 
   7  10  14        3.45        7.19      5.47 o 
   8  10  14       18.23       20.92      6.43 o 
   1  11  14      124.49      129.03     15.98 o 
   2  11  14      370.13      400.79     16.36 o 
   3  11  14      969.50     1067.66     20.19 o 
   4  11  14      262.22      274.18     12.09 o 
   5  11  14        1.83       -0.93      4.84 o 
   6  11  14        1.98        8.04      5.51 o 
   7  11  14        4.30        5.50      4.95 o 
   0  12  14       34.01       54.99     12.76 o 
   1  12  14      119.02      102.37     16.49 o 
   2  12  14        3.97        7.84      5.98 o 
   3  12  14       94.18      100.56     14.80 o 
   4  12  14        1.34       -5.05      5.05 o 
   5  12  14      108.03       99.87     13.71 o 
   6  12  14       80.21       70.99     10.29 o 
   7  12  14       63.92       36.31      8.89 o 
   1  13  14       47.04       38.09     12.06 o 
   2  13  14      116.02      119.32     16.65 o 
   3  13  14       21.96       24.41      5.41 o 
   4  13  14       58.87       52.11      7.69 o 
   5  13  14       75.79       78.40     12.04 o 
   6  13  14      200.41      202.51     18.18 o 
   7  13  14       42.13       50.29      9.36 o 
   0  14  14      759.51      860.41     40.51 o 
   1  14  14      123.81      116.54     18.31 o 
   2  14  14      154.70      137.77     21.12 o 
   3  14  14        9.55       11.47      5.54 o 
   4  14  14        1.01        2.84      5.57 o 
   5  14  14       34.35       20.91      5.94 o 
   6  14  14       25.22       21.25      7.02 o 
   1  15  14      528.07      541.01     28.20 o 
   2  15  14       20.21       15.87      8.05 o 
   3  15  14        6.09        7.04      4.64 o 
   4  15  14       44.57       48.02      9.12 o 
   5  15  14       69.00       64.29     11.27 o 
   0  16  14       31.67       19.76     11.20 o 
   1  16  14      245.74      204.93     32.97 o 
   2  16  14       45.09       48.38     11.40 o 
   3  16  14        2.35       13.15      7.01 o 
   4  16  14        3.00       12.67      4.61 o 
   5  16  14       73.11       49.01     16.66 o 
   1  17  14        0.02       11.72      8.32 o 
   2  17  14      103.76      100.17     21.65 o 
   3  17  14       28.12       20.82      7.66 o 
   0  18  14       67.81       72.69     22.08 o 
   1  18  14      259.80      241.53     42.20 o 
   2  18  14       42.26       32.22     10.73 o 
   1   1  15     1947.12     1985.70     26.44 o 
   2   1  15     1193.35     1284.28     14.64 o 
   3   1  15       27.03       19.02      2.44 o 
   4   1  15      326.02      353.24      8.05 o 
   5   1  15        4.88        7.35      2.41 o 
   6   1  15        0.65        4.26      2.94 o 
   7   1  15        4.11        5.61      4.76 o 
   8   1  15      119.40      122.39     21.10 o 
   9   1  15       82.30       73.93     15.41 o 
   0   2  15      244.22      258.67     12.33 o 
   1   2  15      121.30      137.88     14.24 o 
   2   2  15     1146.52     1290.08     16.57 o 
   3   2  15      133.54      135.95      3.82 o 
   4   2  15       81.46       92.24      9.46 o 
   5   2  15       52.60       39.48      4.22 o 
   6   2  15       81.05       65.44      8.78 o 
   7   2  15       41.35       34.90      7.06 o 
   8   2  15       55.62       53.05     11.68 o 
   9   2  15        4.60        6.91      9.04 o 
   1   3  15        9.36        9.20      3.48 o 
   2   3  15      104.14      119.35      4.03 o 
   3   3  15      456.47      437.90      4.93 o 
   4   3  15     2231.05     2453.20     29.86 o 
   5   3  15        9.85       13.20      3.21 o 
   6   3  15       31.35       20.83      4.96 o 
   7   3  15        0.04       -2.53      5.23 o 
   8   3  15       30.04       27.57      7.74 o 
   9   3  15      153.73      136.18     29.78 o 
   0   4  15     7011.83     8246.87    285.32 o 
   1   4  15      159.95      160.25      5.59 o 
   2   4  15        2.81        1.25      2.67 o 
   3   4  15        1.78        0.43      2.44 o 
   4   4  15      139.79      131.61      7.30 o 
   5   4  15      222.03      240.88      8.37 o 
   6   4  15       14.68       16.76      4.67 o 
   7   4  15      186.56      155.52     20.24 o 
   8   4  15      146.25       94.58     16.96 o 
   9   4  15       34.37       38.68      8.73 o 
   1   5  15     1914.18     1951.07     26.13 o 
   2   5  15       67.03       74.42      5.84 o 
   3   5  15      288.81      285.39      8.89 o 
   4   5  15       75.56       78.30      5.42 o 
   5   5  15       36.03       32.94      4.73 o 
   6   5  15       20.75       14.80      3.37 o 
   7   5  15      435.32      548.94     14.83 o 
   8   5  15       74.01       69.71     12.27 o 
   9   5  15       67.18       56.77     12.63 o 
   0   6  15      912.88      860.21     22.15 o 
   1   6  15        6.35        6.13      3.02 o 
   2   6  15        7.00        2.36      2.55 o 
   3   6  15      106.43      103.24      4.88 o 
   4   6  15       35.82       40.77      5.00 o 
   5   6  15      441.78      444.04     10.14 o 
   6   6  15      241.25      254.88     11.12 o 
   7   6  15      100.15       72.48     11.59 o 
   8   6  15       10.09        5.91      6.52 o 
   1   7  15        0.08        2.10      3.58 o 
   2   7  15      245.98      241.40      7.16 o 
   3   7  15       51.89       40.26      4.87 o 
   4   7  15       25.54       14.47      3.79 o 
   5   7  15        0.96        7.17      3.67 o 
   6   7  15       19.58       17.37      6.20 o 
   7   7  15       15.40       19.07      6.75 o 
   8   7  15        2.95        7.77      6.92 o 
   0   8  15        3.13        7.51      6.93 o 
   1   8  15      146.10      152.64     12.29 o 
   2   8  15      361.18      384.35      9.61 o 
   3   8  15       72.43       71.20      7.88 o 
   4   8  15       58.04       41.87      6.90 o 
   5   8  15       14.39       22.70      5.56 o 
   6   8  15      126.15      130.89     16.02 o 
   7   8  15       17.04       27.47      7.90 o 
   8   8  15      119.23       95.81     19.89 o 
   1   9  15       75.02       79.60      9.12 o 
   2   9  15      360.35      389.29     11.61 o 
   3   9  15        2.57        7.42      3.69 o 
   4   9  15       49.73       42.12      5.70 o 
   5   9  15        0.10        3.14      6.34 o 
   6   9  15       27.65       16.89      5.69 o 
   7   9  15       10.72       15.61      5.44 o 
   8   9  15       15.48        8.78      8.19 o 
   0  10  15     1461.31     1589.98     36.94 o 
   1  10  15       15.10        9.79      7.38 o 
   2  10  15      139.17      132.56     18.01 o 
   3  10  15      280.61      291.95     10.50 o 
   4  10  15        0.25       -0.81      4.68 o 
   5  10  15        2.90        2.41      4.18 o 
   6  10  15      119.79      120.33     18.26 o 
   7  10  15      424.36      440.84     25.82 o 
   1  11  15        0.44        5.61      4.02 o 
   2  11  15       28.20       12.70      6.47 o 
   3  11  15       89.93       79.41     12.41 o 
   4  11  15      363.19      373.02     16.60 o 
   5  11  15       29.70       31.74      7.38 o 
   6  11  15       46.59       36.61      8.58 o 
   7  11  15        5.37        8.30      7.16 o 
   0  12  15        6.14       25.12     20.47 o 
   1  12  15       48.90       41.62      7.90 o 
   2  12  15       28.32       20.66      5.91 o 
   3  12  15       20.92       26.55      6.67 o 
   4  12  15        0.93        3.24      4.73 o 
   5  12  15       57.61       48.06      9.19 o 
   6  12  15        9.79       14.09      4.96 o 
   7  12  15       31.18       16.13      7.14 o 
   1  13  15       29.35       29.51      9.38 o 
   2  13  15       52.77       44.80     11.95 o 
   3  13  15        0.12        4.58      4.78 o 
   4  13  15       99.30       88.15     11.92 o 
   5  13  15        0.19        8.25      5.05 o 
   6  13  15        5.69        5.59      5.95 o 
   0  14  15       15.44       20.86     11.47 o 
   1  14  15        7.93        5.57      7.58 o 
   2  14  15      271.50      255.63     32.55 o 
   3  14  15       16.79       12.08      6.56 o 
   4  14  15       30.94       24.14      8.54 o 
   5  14  15        3.03       14.94      5.41 o 
   1  15  15        0.25       10.72      7.03 o 
   2  15  15      214.92      249.80     21.00 o 
   3  15  15       42.98       55.92     10.91 o 
   4  15  15        0.83        4.65      6.41 o 
   5  15  15       46.43       39.92      8.93 o 
   0  16  15       75.30       92.41     19.39 o 
   1  16  15       15.31       16.70     11.02 o 
   2  16  15       57.47       48.19     13.12 o 
   3  16  15      102.28       83.85     15.76 o 
   4  16  15       29.19       27.70      7.05 o 
   1  17  15        7.14        9.45      9.05 o 
   2  17  15       43.17       48.52     15.24 o 
   0   0  16      719.83      909.27     26.96 o 
   1   0  16     2518.46     2888.23     58.89 o 
   2   0  16       50.57       63.42     12.20 o 
   3   0  16     1627.90     1845.11     34.36 o 
   4   0  16      272.95      297.59     11.05 o 
   5   0  16      899.56      893.28     17.19 o 
   6   0  16      194.45      196.33     18.52 o 
   7   0  16      101.68      113.95     27.79 o 
   8   0  16        5.60        3.64     10.94 o 
   9   0  16        0.13       -3.71     11.48 o 
   1   1  16      119.61       93.86     12.30 o 
   2   1  16      299.63      277.82     10.84 o 
   3   1  16      221.81      221.87      7.27 o 
   4   1  16      292.48      272.44     10.05 o 
   5   1  16      899.29      994.38     12.14 o 
   6   1  16      330.04      328.35     13.57 o 
   7   1  16       53.61       40.16      9.42 o 
   8   1  16      121.07      103.86     16.83 o 
   9   1  16        5.36       12.63      5.92 o 
   0   2  16       45.28       32.03      9.01 o 
   1   2  16       49.28       54.03      8.15 o 
   2   2  16      110.09       86.78     11.10 o 
   3   2  16        3.29        5.20      2.54 o 
   4   2  16       70.30       76.46      8.95 o 
   5   2  16       16.28       13.71      3.59 o 
   6   2  16       90.35      103.85     16.17 o 
   7   2  16        0.20        6.80      5.35 o 
   8   2  16        4.92       11.47      5.58 o 
   9   2  16       66.38       55.33     13.74 o 
   1   3  16        0.31       11.65      4.29 o 
   2   3  16      156.46      178.38      8.64 o 
   3   3  16        0.47       -2.44      3.80 o 
   4   3  16      101.42       84.51      9.31 o 
   5   3  16       21.63       30.78      4.78 o 
   6   3  16        0.27        1.79      4.89 o 
   7   3  16       45.81       35.06      8.01 o 
   8   3  16        0.69        6.53      6.33 o 
   0   4  16       52.34       20.85      9.26 o 
   1   4  16      762.24      813.35     13.84 o 
   2   4  16      630.02      668.66     10.93 o 
   3   4  16       26.73       40.41      5.95 o 
   4   4  16      615.59      662.56     10.16 o 
   5   4  16       99.12      117.04      8.13 o 
   6   4  16        7.74       14.31      5.42 o 
   7   4  16       53.47       50.39      9.49 o 
   8   4  16       68.15       41.56     12.76 o 
   1   5  16       87.90       77.50     10.08 o 
   2   5  16      152.16      167.91     10.36 o 
   3   5  16      317.05      374.49     10.18 o 
   4   5  16        2.67       11.51      3.92 o 
   5   5  16       13.03       10.39      3.92 o 
   6   5  16       23.98       12.05      6.29 o 
   7   5  16       27.60       18.70      6.74 o 
   8   5  16      118.93      126.62     21.10 o 
   0   6  16     1121.13     1121.14     36.90 o 
   1   6  16        0.69        3.37      4.06 o 
   2   6  16       73.18       61.97      7.77 o 
   3   6  16      109.43       95.41      7.19 o 
   4   6  16        0.55       11.34      4.02 o 
   5   6  16      509.42      550.20     12.33 o 
   6   6  16      365.16      398.64     15.51 o 
   7   6  16        4.35        8.44      5.09 o 
   8   6  16       16.08       14.73      7.02 o 
   1   7  16       21.06       16.17      4.60 o 
   2   7  16        0.14        4.35      4.19 o 
   3   7  16        3.83        6.73      4.41 o 
   4   7  16      773.29      860.02     14.12 o 
   5   7  16      263.13      282.05     11.90 o 
   6   7  16      137.05      120.18     15.92 o 
   7   7  16       76.38       49.01     13.17 o 
   8   7  16       14.81       15.44      6.98 o 
   0   8  16       44.48       60.04     11.47 o 
   1   8  16      195.12      209.15     11.33 o 
   2   8  16       49.94       35.40      5.43 o 
   3   8  16       18.77       30.02      4.27 o 
   4   8  16       43.82       45.20      6.55 o 
   5   8  16       60.74       48.74      8.69 o 
   6   8  16       73.84       85.25     11.05 o 
   7   8  16      205.67      181.67     29.79 o 
   8   8  16        5.12        5.44     10.88 o 
   1   9  16        6.99       -0.06      4.93 o 
   2   9  16       67.00       73.46      8.26 o 
   3   9  16        1.80        2.82      4.66 o 
   4   9  16       49.88       60.59      8.91 o 
   5   9  16       23.96       13.12      4.69 o 
   6   9  16        7.94       11.26      6.46 o 
   7   9  16       26.47       22.30      7.63 o 
   0  10  16       70.66       66.88     13.84 o 
   1  10  16       14.19       15.18      4.57 o 
   2  10  16       22.35       23.55      4.60 o 
   3  10  16      145.72      132.30     17.32 o 
   4  10  16       11.19       14.57      5.32 o 
   5  10  16       12.33       10.52      4.93 o 
   6  10  16        8.29        9.47      5.11 o 
   7  10  16        5.56        9.96      7.03 o 
   1  11  16      143.60      134.30     20.79 o 
   2  11  16      347.56      434.05     24.95 o 
   3  11  16      207.66      216.09     18.17 o 
   4  11  16      153.52      181.63     12.82 o 
   5  11  16        9.55        3.32      5.32 o 
   6  11  16       58.65       58.80     13.20 o 
   0  12  16      405.93      352.60     54.98 o 
   1  12  16       60.52       41.33     11.18 o 
   2  12  16       74.58       56.56     13.93 o 
   3  12  16      317.73      345.29     27.97 o 
   4  12  16        0.69       -0.56      6.63 o 
   5  12  16        0.29       -6.69      6.69 o 
   6  12  16       33.16       33.31      9.91 o 
   1  13  16        5.21        8.24      6.31 o 
   2  13  16      118.67      132.29     22.05 o 
   3  13  16       17.85       14.54      7.53 o 
   4  13  16       14.53       10.39      6.49 o 
   5  13  16       74.57       91.89     15.62 o 
   0  14  16       31.45       20.03     12.31 o 
   1  14  16      110.91      113.83     20.72 o 
   2  14  16        0.02       14.46      8.79 o 
   3  14  16        4.91        2.43     10.32 o 
   4  14  16       40.58       41.88      9.99 o 
   5  14  16       82.61       60.63     13.50 o 
   1  15  16        5.43       20.54      6.91 o 
   2  15  16        0.15       13.76      7.87 o 
   3  15  16        0.48        0.43     10.91 o 
   4  15  16       24.88       26.95      7.12 o 
   0  16  16       69.41       74.40     19.30 o 
   1  16  16       16.18       15.80      7.16 o 
   2  16  16        0.30       16.72      9.21 o 
   3  16  16       10.36       28.15     11.01 o 
   1   1  17      161.95      200.23     15.97 o 
   2   1  17       99.36       98.60     10.33 o 
   3   1  17      108.05       92.70     11.43 o 
   4   1  17       42.83       35.64      4.71 o 
   5   1  17       17.40       17.06      6.19 o 
   6   1  17        0.00        6.27      8.25 o 
   7   1  17      135.80      115.29     26.43 o 
   8   1  17      110.37      122.01     28.86 o 
   0   2  17     3210.68     3358.19     59.09 o 
   1   2  17        5.26       12.04      5.07 o 
   2   2  17      738.15      747.65     15.08 o 
   3   2  17        9.62        9.62      5.10 o 
   4   2  17      541.28      552.88     11.79 o 
   5   2  17      349.03      376.54     13.72 o 
   6   2  17        1.09        3.55     11.22 o 
   7   2  17        5.68       18.44     10.64 o 
   8   2  17       60.58       46.19     14.27 o 
   1   3  17     1468.82     1498.46     30.90 o 
   2   3  17     1426.32     1491.04     24.48 o 
   3   3  17      599.81      701.35     12.41 o 
   4   3  17      176.19      173.02     11.65 o 
   5   3  17       32.66       35.97      7.64 o 
   6   3  17      108.69       73.87     13.87 o 
   7   3  17        6.11       18.77      7.98 o 
   8   3  17        0.02        4.49     10.51 o 
   0   4  17        6.41        8.18      6.52 o 
   1   4  17       71.27       67.39      8.58 o 
   2   4  17      738.62      779.66     19.92 o 
   3   4  17       60.62       65.38      8.49 o 
   4   4  17        7.61       -1.53      4.71 o 
   5   4  17        5.20        5.12      5.42 o 
   6   4  17     1037.33     1155.13     41.02 o 
   7   4  17       55.43       33.07     10.74 o 
   8   4  17        5.08       16.95      8.99 o 
   1   5  17      734.35      747.81     13.97 o 
   2   5  17       38.67       41.25      8.08 o 
   3   5  17        5.69        4.74      4.65 o 
   4   5  17        6.46        9.90      7.89 o 
   5   5  17        0.08       18.50      9.29 o 
   6   5  17        1.03        9.26      8.86 o 
   7   5  17        8.54        8.12      7.88 o 
   8   5  17       42.35       28.39     13.54 o 
   0   6  17      298.68      297.72     41.14 o 
   1   6  17       70.46       57.03      6.64 o 
   2   6  17        7.02       11.01      4.82 o 
   3   6  17      616.08      645.74     15.63 o 
   4   6  17        2.40        7.84      6.14 o 
   5   6  17       25.85       14.86      7.02 o 
   6   6  17        0.10       18.22      8.18 o 
   7   6  17       37.34       39.42     10.15 o 
   8   6  17      132.29      126.59     38.51 o 
   1   7  17       92.39      112.54     12.82 o 
   2   7  17        0.01        3.51      7.01 o 
   3   7  17       51.43       25.33     10.02 o 
   4   7  17      208.76      186.92     27.77 o 
   5   7  17       11.49       19.99      6.93 o 
   6   7  17        1.82        0.25      7.96 o 
   7   7  17       51.44       65.77     12.77 o 
   0   8  17     1449.90     1582.40     26.90 o 
   1   8  17        9.93       10.51      4.70 o 
   2   8  17        0.38        2.48      5.13 o 
   3   8  17       45.60       70.88     10.74 o 
   4   8  17      122.73      109.44     17.26 o 
   5   8  17      207.30      229.62     38.41 o 
   6   8  17      181.91      140.50     22.88 o 
   7   8  17       70.17       64.88     13.42 o 
   1   9  17       16.28       18.98      5.51 o 
   2   9  17       23.18       22.80      6.86 o 
   3   9  17       83.44       97.96     18.56 o 
   4   9  17      203.69      182.01     26.42 o 
   5   9  17      100.40       84.53     13.91 o 
   6   9  17       72.59       65.25     14.84 o 
   7   9  17       17.25       11.64     11.73 o 
   0  10  17      414.11      450.79     21.41 o 
   1  10  17       67.71       62.90     11.52 o 
   2  10  17       79.13       67.73     15.44 o 
   3  10  17        0.23       -0.96     10.24 o 
   4  10  17        0.03       10.63      5.32 o 
   5  10  17      111.03       99.36     20.46 o 
   6  10  17      351.45      294.10     54.12 o 
   1  11  17      173.34      147.39     21.26 o 
   2  11  17      153.78      142.33     24.98 o 
   3  11  17       93.40      105.20     16.05 o 
   4  11  17       48.03       26.71      9.37 o 
   5  11  17       17.95       10.09      9.09 o 
   6  11  17       10.43       13.86      7.68 o 
   0  12  17        9.60       25.28     16.37 o 
   1  12  17      149.93      152.56     22.89 o 
   2  12  17       18.89       31.00      9.92 o 
   3  12  17        0.26       -2.88      8.91 o 
   4  12  17        6.53        2.16      7.95 o 
   5  12  17        2.65       12.07      8.45 o 
   1  13  17       12.22       18.12     10.38 o 
   2  13  17        2.47       18.28      6.81 o 
   3  13  17       68.31       57.49     16.57 o 
   4  13  17       20.52       23.59      7.92 o 
   5  13  17        0.39       11.33      9.65 o 
   0  14  17      246.51      251.01     43.19 o 
   1  14  17        2.78       17.62      9.46 o 
   2  14  17       37.23       33.90      8.59 o 
   3  14  17       43.78       31.32     10.62 o 
   4  14  17       20.95       25.91     10.28 o 
   1  15  17       31.74       35.25      9.27 o 
   2  15  17       74.64       41.12     15.30 o 
   3  15  17       31.78       26.75     10.05 o 
   0  16  17      106.76       95.29     41.94 o 
   1  16  17        8.16       19.55     10.50 o 
   0   0  18      363.74      370.96     19.97 o 
   1   0  18      320.68      390.93     26.09 o 
   2   0  18       19.82       23.33      9.52 o 
   3   0  18     1140.21     1270.32     44.45 o 
   4   0  18       29.36       34.14     11.13 o 
   5   0  18     1171.50     1336.21     26.54 o 
   6   0  18      185.59      162.33     47.89 o 
   7   0  18       13.23       18.01     20.76 o 
   8   0  18      150.90      126.55     47.25 o 
   1   1  18      218.08      195.06     16.23 o 
   2   1  18      655.50      675.68     13.16 o 
   3   1  18      467.71      492.48     14.38 o 
   4   1  18       70.87       65.49      9.55 o 
   5   1  18       11.73       12.78      6.50 o 
   6   1  18       21.11       27.90      8.06 o 
   7   1  18        9.04       10.31      9.97 o 
   8   1  18       89.32       78.81     21.50 o 
   0   2  18        0.21        4.35      7.50 o 
   1   2  18      387.07      410.55     10.21 o 
   2   2  18      373.24      377.03     12.45 o 
   3   2  18        8.08        7.67      4.39 o 
   4   2  18       96.16      107.92     15.20 o 
   5   2  18        9.20       20.44      8.13 o 
   6   2  18      180.63      144.67     26.55 o 
   7   2  18       33.63        7.23     11.59 o 
   8   2  18        5.59       19.27     11.30 o 
   1   3  18       54.07       57.83      7.35 o 
   2   3  18      399.82      366.78     13.88 o 
   3   3  18      112.24      125.92     16.15 o 
   4   3  18      337.05      341.03     15.12 o 
   5   3  18       45.37       31.05      9.20 o 
   6   3  18       31.03       23.27      9.34 o 
   7   3  18        5.68        9.73     11.27 o 
   0   4  18      312.17      284.42     15.22 o 
   1   4  18      349.46      332.88     14.94 o 
   2   4  18       82.24       59.15      8.90 o 
   3   4  18       88.38       71.36     11.88 o 
   4   4  18       44.57       35.28      9.23 o 
   5   4  18        1.64       16.63      8.64 o 
   6   4  18       30.89       23.20      8.77 o 
   7   4  18       93.04       74.35     18.25 o 
   1   5  18       75.28       86.49     10.58 o 
   2   5  18       73.34       75.01      9.99 o 
   3   5  18       33.79       21.58      5.90 o 
   4   5  18      147.67      110.61     17.34 o 
   5   5  18      212.00      181.21     30.67 o 
   6   5  18      227.99      245.75     40.97 o 
   7   5  18      126.86      120.48     23.90 o 
   0   6  18      222.76      208.11     34.18 o 
   1   6  18       57.49       65.29      8.96 o 
   2   6  18       46.25       47.93      6.60 o 
   3   6  18        0.02        5.97      9.98 o 
   4   6  18      295.87      284.39     46.05 o 
   5   6  18       21.23        7.05      7.62 o 
   6   6  18       76.79       72.05     16.02 o 
   7   6  18        6.74       10.02      8.76 o 
   1   7  18      161.55      184.54     20.28 o 
   2   7  18      107.26       76.73     11.10 o 
   3   7  18      168.75      152.74     26.34 o 
   4   7  18        6.43        2.73      8.08 o 
   5   7  18      106.79       88.58     18.47 o 
   6   7  18       24.75       29.67     11.25 o 
   7   7  18        0.56        9.41      8.09 o 
   0   8  18       22.90       10.01      7.39 o 
   1   8  18       36.64       35.77      7.43 o 
   2   8  18      407.61      380.87     21.23 o 
   3   8  18       69.00       61.72     13.74 o 
   4   8  18       47.58       52.04     11.23 o 
   5   8  18      117.61       77.52     13.85 o 
   6   8  18       19.63       17.45     10.02 o 
   1   9  18       39.74       27.68      6.30 o 
   2   9  18        4.89        9.31      9.06 o 
   3   9  18       55.94       54.42     10.99 o 
   4   9  18      136.10      117.32     20.27 o 
   5   9  18       40.84       39.04     10.96 o 
   6   9  18        3.28       11.28     11.76 o 
   0  10  18        1.87        9.68      6.93 o 
   1  10  18       16.44       15.06      6.28 o 
   2  10  18       13.81       14.68      7.61 o 
   3  10  18       89.12       80.68     13.43 o 
   4  10  18       59.61       40.26     11.00 o 
   5  10  18       54.14       42.42      9.87 o 
   6  10  18        7.03       10.18      9.33 o 
   1  11  18        4.40       13.75      6.14 o 
   2  11  18       58.19       61.83     14.07 o 
   3  11  18      331.97      339.00     26.64 o 
   4  11  18       14.60       13.78      8.31 o 
   5  11  18       12.13       22.00      7.69 o 
   0  12  18      381.45      449.50     20.96 o 
   1  12  18        1.13        0.57      9.12 o 
   2  12  18        1.55       12.47      7.31 o 
   3  12  18        0.62        7.79      7.98 o 
   4  12  18       99.37       75.41     18.81 o 
   1  13  18       40.06       49.91     14.33 o 
   2  13  18        1.67       16.83      9.16 o 
   3  13  18       29.09       42.02     13.66 o 
   4  13  18       21.35       26.95     10.56 o 
   0  14  18        3.17      -17.09     22.74 o 
   1  14  18       58.09       59.41     13.31 o 
   2  14  18        3.85        6.75      8.76 o 
   3  14  18        1.93       20.91     11.57 o 
   1  15  18       43.33       34.97     13.47 o 
   1   1  19      772.55      821.27     21.59 o 
   2   1  19       12.87       25.23      6.80 o 
   3   1  19       41.26       27.29      6.52 o 
   4   1  19      176.51      151.29     24.18 o 
   5   1  19       16.16       12.19     10.64 o 
   6   1  19       13.23       19.56     13.60 o 
   7   1  19       10.49       25.92      8.71 o 
   0   2  19      942.11     1006.63     30.94 o 
   1   2  19       32.93       19.48      6.43 o 
   2   2  19        2.06        7.11      4.40 o 
   3   2  19      185.85      176.22     24.12 o 
   4   2  19      184.21      165.13     15.53 o 
   5   2  19        0.59        3.21      6.37 o 
   6   2  19        1.75        2.33      8.13 o 
   7   2  19       28.54       25.75     11.29 o 
   1   3  19       39.68       50.15      8.88 o 
   2   3  19      203.48      165.23     22.00 o 
   3   3  19     1364.20     1536.96     26.19 o 
   4   3  19      258.84      272.93     40.74 o 
   5   3  19        3.41        5.83     11.15 o 
   6   3  19       95.82       99.54     22.86 o 
   7   3  19        7.10       15.54     11.40 o 
   0   4  19      213.21      172.79     33.51 o 
   1   4  19       37.75       35.35      6.70 o 
   2   4  19      197.50      214.98     14.04 o 
   3   4  19      379.36      407.06     16.27 o 
   4   4  19       39.85       41.72      9.82 o 
   5   4  19      431.19      520.90     18.90 o 
   6   4  19       55.43       40.48     16.11 o 
   7   4  19      142.47      127.35     31.90 o 
   1   5  19       90.97       80.41     12.15 o 
   2   5  19      355.01      375.43     16.54 o 
   3   5  19        1.57       11.25      6.13 o 
   4   5  19      152.07      124.61     18.65 o 
   5   5  19       12.82       12.73     10.27 o 
   6   5  19      201.94      222.14     37.94 o 
   7   5  19       99.09       92.15     25.79 o 
   0   6  19      458.23      545.97     35.78 o 
   1   6  19       54.31       64.12      9.89 o 
   2   6  19       92.53       72.68      9.75 o 
   3   6  19        0.50       -1.98      6.47 o 
   4   6  19       83.10       88.90     14.73 o 
   5   6  19       69.93       79.39     18.21 o 
   6   6  19      158.94      144.10     28.72 o 
   1   7  19        2.70        8.93      5.35 o 
   2   7  19       46.62       46.78      9.10 o 
   3   7  19       57.71       48.69      9.81 o 
   4   7  19        3.13       11.45      7.64 o 
   5   7  19      195.43      181.24     34.40 o 
   6   7  19        0.13        9.44      7.56 o 
   0   8  19        5.56       11.05      7.13 o 
   1   8  19      221.12      263.21     23.77 o 
   2   8  19       11.52       13.61      7.07 o 
   3   8  19       30.67       21.27      8.48 o 
   4   8  19        1.13        7.69      9.23 o 
   5   8  19      138.47      148.62     24.47 o 
   6   8  19        9.05       14.87      7.24 o 
   1   9  19        9.73       15.75      6.40 o 
   2   9  19        1.05        7.38      6.96 o 
   3   9  19      221.83      204.82     36.19 o 
   4   9  19       39.47       31.39      8.86 o 
   5   9  19      111.64      107.40     23.83 o 
   0  10  19        0.30        7.66      8.52 o 
   1  10  19      302.07      293.15     39.97 o 
   2  10  19      162.94      178.22     29.67 o 
   3  10  19        1.26       12.30      6.59 o 
   4  10  19       51.56       58.67     13.65 o 
   5  10  19      115.64      112.18     22.08 o 
   1  11  19       27.07       22.35      9.13 o 
   2  11  19       50.26       41.60     12.33 o 
   3  11  19      148.11      167.28     35.02 o 
   4  11  19       12.97       26.80      9.72 o 
   0  12  19      287.65      308.64     24.30 o 
   1  12  19        0.11       -1.44     11.28 o 
   2  12  19        1.98        6.09      5.53 o 
   3  12  19       68.19       52.04     12.34 o 
   1  13  19       72.36       74.72     16.29 o 
   2  13  19       66.88       51.61     16.90 o 
   0  14  19       16.73      -35.17     45.91 o 
   0   0  20      172.04      139.22     33.26 o 
   1   0  20       17.25       17.87      6.94 o 
   2   0  20       21.09       29.97     10.50 o 
   3   0  20      177.40      143.58     32.38 o 
   4   0  20        6.99        8.59      8.32 o 
   5   0  20      426.90      354.90    100.17 o 
   6   0  20      105.75      150.74     28.94 o 
   1   1  20        7.40        5.10      4.44 o 
   2   1  20        3.55        6.38      6.66 o 
   3   1  20       85.84       87.19     15.24 o 
   4   1  20        0.41        7.55      5.74 o 
   5   1  20      137.04      106.31     20.93 o 
   6   1  20       46.46       26.04     12.95 o 
   0   2  20      482.76      559.46     17.95 o 
   1   2  20       15.85       18.36      6.10 o 
   2   2  20        0.03        8.39      4.73 o 
   3   2  20       60.89       69.20     11.04 o 
   4   2  20       41.56       50.58     11.15 o 
   5   2  20       79.08       85.76     16.60 o 
   6   2  20       25.29       37.05     11.74 o 
   1   3  20      419.48      451.88     12.35 o 
   2   3  20       80.28       94.79     14.71 o 
   3   3  20        3.41        2.39      5.97 o 
   4   3  20       83.97       84.83     15.09 o 
   5   3  20       12.17       19.17      9.38 o 
   6   3  20       18.96       22.21     11.19 o 
   0   4  20       30.02       50.70     10.10 o 
   1   4  20      296.69      303.68     16.43 o 
   2   4  20        7.73        4.47      5.02 o 
   3   4  20        2.01       13.15      5.29 o 
   4   4  20      111.42      108.85     17.92 o 
   5   4  20        0.10        7.31      8.94 o 
   6   4  20        8.43        3.75      7.60 o 
   1   5  20      308.11      272.30     14.04 o 
   2   5  20        1.41        1.15      6.69 o 
   3   5  20       21.18       37.57     10.13 o 
   4   5  20      153.69      158.92     26.29 o 
   5   5  20       15.57       13.52      7.78 o 
   6   5  20       14.04       16.57      8.11 o 
   0   6  20      142.30      113.35     22.06 o 
   1   6  20        0.09        5.12      6.33 o 
   2   6  20      230.91      207.58     34.30 o 
   3   6  20        4.88        2.59      6.22 o 
   4   6  20       57.60       57.38     13.11 o 
   5   6  20       29.03       27.57      9.48 o 
   6   6  20       88.80       79.20     24.45 o 
   1   7  20        0.19        8.06      4.91 o 
   2   7  20       45.64       58.96     11.66 o 
   3   7  20      182.22      177.63     33.50 o 
   4   7  20       13.46       14.76      7.60 o 
   5   7  20       19.06       22.59     10.52 o 
   0   8  20      433.52      543.88     16.74 o 
   1   8  20       34.12       27.73      7.92 o 
   2   8  20       64.18       66.61     11.19 o 
   3   8  20        2.48        4.98      8.26 o 
   4   8  20       43.46       35.80     12.68 o 
   5   8  20        0.22        2.73      8.72 o 
   1   9  20       19.32       11.01      9.78 o 
   2   9  20      176.31      175.43     30.37 o 
   3   9  20       19.25       24.08      9.14 o 
   4   9  20      124.19      114.61     19.42 o 
   0  10  20        1.46       14.90     11.10 o 
   1  10  20        7.31        7.63      6.18 o 
   2  10  20       15.74        4.30      6.79 o 
   3  10  20        0.84        8.65      7.62 o 
   4  10  20        4.32        6.09      6.39 o 
   1  11  20        5.36       13.90      6.03 o 
   2  11  20        5.23       13.74      8.81 o 
   3  11  20        3.95       13.83      6.44 o 
   0  12  20       43.82       30.92     17.76 o 
   1  12  20        0.13       -5.17     10.43 o 
   2  12  20       10.51        2.26      9.63 o 
   1   1  21        7.05        8.63      6.66 o 
   2   1  21      185.64      202.56     25.47 o 
   3   1  21       11.51       14.43      6.48 o 
   4   1  21        3.77        7.77      7.30 o 
   5   1  21       22.78       26.61      9.26 o 
   0   2  21       43.95       70.67     15.32 o 
   1   2  21      190.46      151.97     21.10 o 
   2   2  21        8.35       13.52      5.73 o 
   3   2  21        0.02        8.31      6.69 o 
   4   2  21       50.60       39.28     11.38 o 
   5   2  21       36.80       32.50     11.60 o 
   1   3  21        6.88        6.89      5.46 o 
   2   3  21      219.15      208.87     31.24 o 
   3   3  21       54.77       32.44      8.07 o 
   4   3  21       33.03       21.58      9.37 o 
   5   3  21      199.75      156.85     31.71 o 
   0   4  21        4.51       12.70      8.91 o 
   1   4  21       35.67       29.15      6.48 o 
   2   4  21      140.00      127.30     20.96 o 
   3   4  21        1.02        6.48      5.54 o 
   4   4  21        1.63        2.78      8.12 o 
   5   4  21        7.03       12.59      6.61 o 
   1   5  21       24.07       29.28      6.10 o 
   2   5  21        7.44       12.63      7.80 o 
   3   5  21       23.57       24.26      7.59 o 
   4   5  21        7.16       21.75      9.18 o 
   5   5  21       41.01       54.32     12.79 o 
   0   6  21      120.59      111.54     22.41 o 
   1   6  21        3.24        9.39      7.11 o 
   2   6  21        6.46        8.40      6.96 o 
   3   6  21      101.09       69.89     17.64 o 
   4   6  21       41.96       45.70     13.14 o 
   5   6  21        0.19        2.25      9.21 o 
   1   7  21       22.58       18.55      8.49 o 
   2   7  21      139.51      113.13     22.84 o 
   3   7  21        7.91        6.79      8.17 o 
   4   7  21       31.89       32.09      9.57 o 
   0   8  21       89.23       95.36     21.41 o 
   1   8  21       11.45        2.74      6.07 o 
   2   8  21       16.66       18.40      6.24 o 
   3   8  21        7.83       12.31      9.53 o 
   4   8  21       27.01       28.26      8.18 o 
   1   9  21        0.14        5.27      7.30 o 
   2   9  21       89.55       91.46     17.36 o 
   3   9  21       70.79       51.84     13.43 o 
   0  10  21       24.69        9.91     23.50 o 
   1  10  21       88.39       77.11     14.90 o 
   2  10  21       31.51       37.02      8.96 o 
   1  11  21       20.38        7.19     10.38 o 
   0   0  22      286.12      244.22     62.47 o 
   1   0  22        1.13       13.81      9.17 o 
   2   0  22        0.12        1.33      8.57 o 
   3   0  22       73.29       92.04     22.81 o 
   4   0  22       21.06       25.92     16.51 o 
   5   0  22       10.46        5.52     29.84 o 
   1   1  22      567.04      680.92     23.27 o 
   2   1  22       20.07       19.27      4.79 o 
   3   1  22      415.63      461.86     19.34 o 
   4   1  22        5.45        7.92      7.56 o 
   5   1  22       38.14       36.37     23.42 o 
   0   2  22       30.66       36.47     11.57 o 
   1   2  22       77.05       87.09     12.73 o 
   2   2  22       59.49       49.53     10.15 o 
   3   2  22       20.11       19.22      8.20 o 
   4   2  22       12.33       15.59      8.47 o 
   1   3  22        8.73        5.02      7.04 o 
   2   3  22       43.35       30.38      8.68 o 
   3   3  22      191.99      167.33     38.17 o 
   4   3  22       30.70       26.36      9.79 o 
   0   4  22      285.15      308.09     18.43 o 
   1   4  22        0.12        9.07      5.02 o 
   2   4  22       27.99       24.90      9.01 o 
   3   4  22        8.42       14.59      9.15 o 
   4   4  22        0.04       12.96      6.55 o 
   1   5  22       33.07       19.23      6.93 o 
   2   5  22        2.52        6.29      7.38 o 
   3   5  22        0.29       -2.88      8.17 o 
   4   5  22       86.21       67.74     16.67 o 
   0   6  22       95.26       66.29     17.82 o 
   1   6  22       95.92       75.01     13.62 o 
   2   6  22        0.44        6.17      7.18 o 
   3   6  22        0.92        9.59      6.65 o 
   1   7  22       39.42       27.91      8.20 o 
   2   7  22        1.18        7.19      6.70 o 
   3   7  22       45.93       34.95     10.33 o 
   0   8  22      114.05       69.20     29.25 o 
   1   8  22      110.24       94.18     22.12 o 
   2   8  22        0.46        4.02      8.59 o 
   1   9  22        6.43       11.61      6.99 o 
   1   1  23       73.72       80.60     12.24 o 
   2   1  23       31.46       24.90      7.61 o 
   3   1  23      110.52      101.68     24.01 o 
   0   2  23      163.73      157.65     22.78 o 
   1   2  23        1.58        8.49      5.24 o 
   2   2  23        3.03       16.83      6.88 o 
   3   2  23       27.12       22.69      9.38 o 
   1   3  23      267.70      330.88     35.60 o 
   2   3  23       11.49       14.74      7.25 o 
   3   3  23        8.72        9.89      6.28 o 
   0   4  23      102.70      103.10     23.81 o 
   1   4  23       35.77       36.23      8.46 o 
   2   4  23       11.63       10.08      5.79 o 
   3   4  23       10.91       17.41      9.45 o 
   1   5  23        0.00       16.82      5.23 o 
   2   5  23       28.93       29.17      8.14 o 
   0   6  23      228.53      164.56     49.18 o 
   1   6  23       48.65       42.67     13.17 o 
   2   6  23       12.57       19.47     10.75 o 
   0   0  24        0.01        3.28     10.83 o 
   1   0  24        5.56       11.86      5.91 o 
   1   1  24       73.53       72.75     15.28 o 
   0   2  24       91.83       50.17     15.31 o 
   1   2  24      179.56      194.81     28.11 o 
                                                 
